# Supplementary material for: Plasma proteomics of green turtles (Chelonia mydas) reveals pathway shifts and potential biomarker candidates associated with health and disease
Source: Conserv Physiol. 2021 Apr 28;9(1):coab018. doi: 10.1093/conphys/coab018 (PMC8084024; doi:10.1093/conphys/coab018)
Supplement: Supplemental_Files_coab018 [file supplemental_files_coab018.xlsx]

## Sheet: Supplemental File 1
Accession	Description	Sum PEP Score	Coverage [%]	# Peptides	# PSMs	# Unique Peptides	# AAs	MW [kDa]	calc. pI	Score Sequest HT: Sequest HT	# Peptides (by Search Engine): Sequest HT	Abundance Ratio: (Turtle 1_Sick) / (Turtle 1_Healthy)	Abundance Ratio: (Turtle 2_Sick) / (Turtle 2_Healthy)	Abundance Ratio: (Turtle 3_Sick) / (Turtle 3_Healthy)	Abundance Ratio: (Turtle 4_Sick) / (Turtle 4_Healthy)	Abundance Ratio: (Turtle 5_Sick) / (Turtle 5_Healthy)	Abundances (Grouped): Turtle 1_Sick	Abundances (Grouped): Turtle 1_Healthy	Abundances (Grouped): Turtle 2_Sick	Abundances (Grouped): Turtle 2_Healthy	Abundances (Grouped): Turtle 3_Sick	Abundances (Grouped): Turtle 3_Healthy	Abundances (Grouped): Turtle 4_Sick	Abundances (Grouped): Turtle 4_Healthy	Abundances (Grouped): Turtle 5_Sick	Abundances (Grouped): Turtle 5_Healthy
XP_007070068.2	apolipoprotein B-100 [Chelonia mydas]	1909.99	66	249	1584	249	4591	518.5	8.29	4569.48	249	1.48	0.673	1.211	0.897925	0.826413	169.5	114.6	122.2	181.7	173.8	143.5	108.2	120.5	121.4	146.9
XP_027687972.1	complement C3-like [Chelonia mydas]	1060.44	70	106	2051	68	1626	183.3	6.99	6129.22	106	0.799	0.897	0.778	1.12592	0.911523	89.2	111.6	91.1	101.6	72.5	93.2	122.5	108.8	88.6	97.2
XP_007058272.1	venom factor [Chelonia mydas]	684.855	59	85	692	74	1659	186	6.83	1868.41	85	0.87	1.524	1.079	1.47623	0.860377	117.2	134.8	328.1	215.2	304.1	282	394.3	267.1	91.2	106
XP_027683640.1	alpha-fetoprotein [Chelonia mydas]	680.153	87	72	2115	72	618	70.5	6.55	6339.48	72	0.664	1.284	1.065	1.16	1.02047	79.7	120	171.7	133.8	161.9	152	139.2	120	139.6	136.8
XP_027673877.1	alpha-2-macroglobulin, partial [Chelonia mydas]	671.95	71	75	1153	33	1307	145	6.38	3627.64	75	0.405	0.809	0.672	1.005	1.25773	56	138.4	100.6	124.3	137.2	204.1	100.5	100	122	97
XP_007055726.2	alpha-2-macroglobulin [Chelonia mydas]	645.357	67	69	1020	30	1389	153.6	6.43	3138.8	69	0.412	1.013	0.796	1.07969	1.13174	52.1	126.4	137.9	136.2	150.4	189	96.2	89.1	94.5	83.5
XP_007065578.1	serum albumin [Chelonia mydas]	606.722	80	71	1156	71	616	70.1	6.42	3022.16	71	0.668	0.855	0.902	0.665771	0.93595	74.6	111.6	101.5	118.8	93.8	104	74.3	111.6	90.6	96.8
XP_007057023.2	ovotransferrin [Chelonia mydas]	551.922	53	55	1164	55	1005	109.5	7.91	3503.63	55	0.483	0.628	0.739	0.589677	0.782816	52.5	108.8	39.4	62.8	41.9	56.7	45.7	77.5	65.6	83.8
XP_007061045.2	complement C5 isoform X3 [Chelonia mydas]	507.924	63	78	378	78	1683	188.8	7.08	1153.51	78	0.923	0.784	0.527	0.955752	1.22926	110.4	119.6	82.9	105.7	74.7	141.7	108	113	106.7	86.8
XP_027673810.1	alpha-2-macroglobulin [Chelonia mydas]	470.662	51	61	713	38	1448	160.1	6.8	2091.35	61	0.512	0.831	0.782	0.878594	0.881313	57.7	112.8	121.5	146.2	147.7	188.9	110	125.2	104.7	118.8
XP_027689236.1	fibrinogen beta chain [Chelonia mydas]	462.249	75	32	598	32	461	52.4	8.63	1850.66	32	1.053	0.947	1.616	1.19055	1.45711	140.1	133	72.5	76.5	90.6	56.1	80.6	67.7	118.9	81.6
XP_007071326.1	fibrinogen alpha chain [Chelonia mydas]	431.927	62	48	835	48	779	86.1	5.71	2613.94	48	1.142	0.898	1.643	1.16236	1.42167	114.6	100.4	52.2	58.2	71.9	43.8	63	54.2	85.3	60
XP_027675653.1	ceruloplasmin [Chelonia mydas]	416.217	57	51	352	50	1129	128.2	5.95	970.51	51	1.331	0.918	0.514	1.32094	0.85166	141.1	106	61.2	66.7	46	89.5	135	102.2	82.1	96.4
XP_007058308.1	complement C3, partial [Chelonia mydas]	404.723	51	55	987	20	1166	131.8	7.14	2923.89	55	0.262	1.204	0.67	1.3899	1.20095	68.4	261.5	584.6	485.4	357.4	533.3	613.5	441.4	101.6	84.6
XP_007071327.1	fibrinogen gamma chain isoform X1 [Chelonia mydas]	399.362	79	36	525	36	441	50.1	5.72	1941.85	36	1.063	0.936	1.713	1.21865	1.45921	142.6	134.2	66.8	71.4	95	55.4	79.7	65.4	110.9	76
XP_007055680.1	alpha-2-macroglobulin-like protein 1 [Chelonia mydas]	328.474	53	51	218	51	1479	164.9	5.38	645.41	51	1.045	0.691	0.706	0.607868	0.972393	103.5	99.1	46.2	66.9	74.7	105.8	47.9	78.8	95.1	97.8
XP_027681696.1	alpha-1-antitrypsin isoform X1 [Chelonia mydas]	324.628	71	25	616	19	434	49	6.02	1369.79	25	1.029	0.998	0.716	0.659432	0.891566	100.5	97.7	139.6	139.9	116.7	162.9	79	119.8	96.2	107.9
XP_027687947.1	fibronectin isoform X1 [Chelonia mydas]	317.379	44	63	156	5	2251	247.6	5.5	490.31	63	0.905	0.963	3.24	2.72414	1.07486	104.5	115.5	92.1	95.6	245.6	75.8	244.9	89.9	96.2	89.5
XP_007070105.1	complement C3-like [Chelonia mydas]	295.106	52	51	154	49	1603	176.6	7.8	477.94	51	4.178	0.495	0.791	2.83863	1.62137	430.9	103.1	71	143.4	99.4	125.7	339.5	119.6	173	106.7
XP_027687949.1	fibronectin isoform X3 [Chelonia mydas]	292.65	43	61	146	3	2134	234.6	5.6	453.17	61	0.935	1.018	3.501	2.70846	1.01153	37.9	40.6	33.5	33	93.5	26.7	86.4	31.9	35.1	34.7
XP_007065581.1	vitamin D-binding protein [Chelonia mydas]	283.41	67	22	277	22	451	50.5	7.39	886.41	22	0.541	0.952	1.059	0.675753	0.725936	43.2	80	63.4	66.6	73.4	69.3	47.1	69.7	54.3	74.8
XP_027688856.1	complement C4 [Chelonia mydas]	262.035	43	59	116	59	1691	189.7	7.05	325.95	59	0.339	1.055	0.965	1.13662	0.491579	66.1	195.1	200.5	190.1	339.7	352.1	336.1	295.7	125.5	255.3
XP_027684709.1	LOW QUALITY PROTEIN: collagen alpha-1(XII) chain [Chelonia mydas]	252.312	29	70	91	70	3307	358.6	5.72	280.47	70	2.28	1.334	1.619	3.88947	2.13076	218.6	95.9	84.5	63.3	162	100	369.5	95	337.3	158.3
XP_007063503.1	alpha-1-antitrypsin [Chelonia mydas]	250.781	74	25	387	19	431	48.8	5.9	1128.72	25	1.238	1.198	0.79	0.950713	0.874245	159.4	128.7	139.1	116.1	125.5	158.8	146.6	154.2	86.9	99.4
XP_007064147.2	pentraxin fusion protein [Chelonia mydas]	243.384	54	25	125	25	724	80.4	5.63	409.24	25	1.554	0.586	2.018	2.76948	0.202169	208	133.8	30.5	52	178.7	88.6	1283.1	463.3	154.7	765.2
XP_007055660.1	inter-alpha-trypsin inhibitor heavy chain H3 [Chelonia mydas]	242.814	38	27	196	22	899	100.8	6.8	630.65	27	0.796	0.911	1.055	1.15553	1.08583	155.7	195.6	233.2	256	213.9	202.9	332.1	287.4	369.4	340.2
XP_027689934.1	LOW QUALITY PROTEIN: alpha-2-macroglobulin-like, partial [Chelonia mydas]	220.567	49	38	178	29	1092	118.9	5.83	527.41	38	0.936	0.897	0.807	0.850477	0.957484	145.9	155.9	173.6	193.5	251.3	311.5	258.8	304.3	108.1	112.9
XP_027679139.1	gelsolin isoform X1 [Chelonia mydas]	220.389	56	26	135	26	761	83.8	5.99	458.08	26	1.264	0.754	0.726	0.743902	0.610781	172.5	136.4	198	262.6	134.3	185	128.1	172.2	143.9	235.6
XP_027690645.1	beta-Ala-His dipeptidase [Chelonia mydas]	219.92	75	28	237	28	491	54.8	5.64	731.07	28	1.359	0.934	1.129	0.789905	0.982209	197.6	145.4	252.6	270.4	254.5	225.3	183.1	231.8	160.1	163
XP_007061234.1	antithrombin-III [Chelonia mydas]	219.679	68	26	344	26	452	51.7	6.95	989.29	26	1.084	0.967	0.902	0.90562	0.964912	135.2	124.7	115.4	119.3	111.4	123.5	125.7	138.8	137.5	142.5
XP_027674761.1	inter-alpha-trypsin inhibitor heavy chain H2 [Chelonia mydas]	218.724	44	32	171	32	947	106.2	6.95	492.41	32	0.94	0.731	0.796	1.14297	0.80591	85.9	91.3	86.9	118.9	88.4	111	145.5	127.3	120	148.9
XP_007065783.1	complement component C6 [Chelonia mydas]	206.972	49	34	105	34	935	105	7.34	299.47	34	1.701	1.12	1.035	1.33996	1.27529	115.3	67.8	88.6	79.1	80.3	77.6	134.8	100.6	122.3	95.9
XP_027690157.1	complement factor I [Chelonia mydas]	202.856	52	23	158	23	624	69.8	7.43	479.09	23	1.024	0.779	0.779	1.03337	0.682897	189.8	185.4	171.7	220.5	143.7	184.5	213.7	206.8	169.7	248.5
XP_027687711.1	titin [Chelonia mydas]	201.51	2	62	68	62	34719	3854.3	6.42	173.48	62	20.583	0.684	1.165	1.05769	4.76129	504.7	24.5	11.4	16.6	14.1	12.1	16.5	15.6	73.8	15.5
XP_027683808.1	plasminogen [Chelonia mydas]	194.703	57	32	130	32	717	80.4	7.12	367.45	32	0.934	1.027	0.902	0.698413	0.98121	143.9	154	153	149.1	164.4	182.3	158.4	226.8	214.1	218.2
XP_007060524.1	apolipoprotein A-I [Chelonia mydas]	192	76	30	337	30	267	31.2	8.15	837.74	30	0.645	0.555	0.647	0.214498	0.919842	65.5	101.7	61.2	110.2	67	103.6	50.6	235.9	210	228.3
XP_027675468.1	tenascin isoform X2 [Chelonia mydas]	191.863	31	39	58	1	2098	230.2	5	183.15	39	4.468	1.015	2.057	5.58028	2.32669	675.5	151.2	136.5	134.5	322.1	156.6	1080.9	193.7	595.4	255.9
XP_027675470.1	tenascin isoform X4 [Chelonia mydas]	191.77	35	39	59	1	1869	205.9	5.02	183.99	39
XP_007063526.1	alpha-1-antitrypsin isoform X1 [Chelonia mydas]	191.648	65	27	375	26	426	48.2	6.73	826.26	27	0.685	1.087	0.786	0.756136	0.893474	87.5	127.7	109.9	101.1	140.3	178.3	95.5	126.3	93.1	104.2
XP_007069796.1	prothrombin [Chelonia mydas]	184.048	52	29	110	29	609	69.4	6.8	308.14	29	1.111	0.573	0.672	1.30467	0.892183	150.4	135.4	138.4	241.6	161.8	240.7	195.7	150	132.4	148.4
XP_007072788.1	LOW QUALITY PROTEIN: coagulation factor V [Chelonia mydas]	180.463	30	40	75	25	1675	189.5	6.48	213.78	40	1.199	1.061	1.451	1.5086	1.23409	255.8	213.3	168.9	159.2	251.7	173.4	324.5	215.1	254.1	205.9
XP_027683819.1	IgGFc-binding protein-like, partial [Chelonia mydas]	177.24	34	25	110	16	1227	134	5.71	340.4	25	0.519	1.006	1.334	1.10165	0.774038	58.7	113.1	92.4	91.9	116.4	87.2	113.8	103.3	48.3	62.4
XP_007065784.1	complement component C7 [Chelonia mydas]	175.784	50	28	78	28	834	93.1	6.52	231.55	28	0.98	1.152	0.939	0.809107	0.86924	79	80.7	68.1	59.1	56.5	60.2	46.2	57.1	69.8	80.3
XP_027688959.1	kininogen-1 [Chelonia mydas]	172.418	41	23	213	23	651	72.7	6.16	552.46	23	0.968	0.909	1.009	1.03571	1.1257	127.5	131.7	100.1	110.1	106	105	110.2	106.4	140.6	124.9
XP_007059126.1	complement component C8 beta chain [Chelonia mydas]	168.969	56	24	87	24	590	67	7.87	321.53	24	1.168	0.791	0.846	0.756298	0.855959	146.4	125.3	101.2	127.8	116.8	138.1	129.1	170.7	134.3	156.9
XP_027683241.1	complement receptor type 1 [Chelonia mydas]	160.885	14	28	75	28	2885	317.3	6.9	205.15	28	0.958	1.086	1.566	2.02984	1.92223	162.2	169.4	218	200.8	236.9	151.3	428.5	211.1	227.4	118.3
XP_027675473.1	tenascin isoform X7 [Chelonia mydas]	159.775	35	32	47	1	1596	175.8	5.08	149.54	32
XP_027690223.1	IgGFc-binding protein-like isoform X1 [Chelonia mydas]	158.183	30	40	59	39	1891	205.6	6.68	173.91	40	0.743	1.727	1.587	1.8778	0.783186	51.8	69.7	96	55.6	201.2	126.8	92.2	49.1	88.5	113
XP_007054985.1	heparin cofactor 2 [Chelonia mydas]	158.157	50	17	108	17	487	56.2	7.28	360.12	17	1.481	0.81	0.752	0.88285	1.03311	456	308	302.9	373.8	264.5	351.6	313.5	355.1	468	453
XP_027683757.1	IgGFc-binding protein-like [Chelonia mydas]	156.679	26	23	109	14	1237	134.7	5.53	340.3	23	0.486	1.064	1.353	1.06904	0.70885	93.7	193	169.9	159.7	200.4	148.1	188.9	176.7	80.1	113
XP_007060525.1	apolipoprotein A-IV [Chelonia mydas]	152.654	69	27	75	27	367	41.7	5.1	280.16	27	0.292	0.303	0.753	0.079193	0.0648668	52.8	180.7	55.2	182.1	130.8	173.7	26.3	332.1	37	570.4
XP_027683300.1	neurofascin [Chelonia mydas]	152.319	37	33	60	33	1250	140.1	6.28	175.12	33	1.302	0.823	1.058	0.839325	1.5016	338.7	260.2	126.6	153.7	102.2	96.6	228.8	272.6	563.1	375
XP_027683856.1	complement component C9 [Chelonia mydas]	151.138	50	24	98	24	599	68.1	6.71	306.18	24	1.384	0.348	0.477	1.82759	0.82183	105.2	76.1	22.4	64.4	30	62.9	111.3	60.9	51.2	62.3
XP_027675100.1	von Willebrand factor [Chelonia mydas]	149.729	18	40	46	40	2820	313.3	5.41	131.79	40	1.527	1.188	3.073	1.59209	1.05406	299.7	196.3	199.3	167.7	384.4	125.1	434.8	273.1	356.8	338.5
XP_027687337.1	thrombospondin-1 isoform X1 [Chelonia mydas]	145.889	38	32	47	32	1182	130.3	4.86	159.94	32	1.726	4.507	3.774	2.209	1.37268	84.9	49.2	101.2	22.5	118.2	31.3	137.4	62.2	81.4	59.3
XP_007071121.1	angiotensinogen [Chelonia mydas]	143.446	61	20	96	20	464	51.5	6.87	297.06	20	0.974	0.819	0.975	1.02023	1.08668	340.3	349.3	348.4	425.5	391.6	401.6	368.2	360.9	378.6	348.4
XP_007065001.1	alpha-1-antitrypsin [Chelonia mydas]	143.42	66	23	111	23	421	47.6	7.06	376.88	23	0.282	1.101	1.238	1.08027	0.326661	77.6	275.1	437	397	430.3	347.5	238.2	220.5	71.8	219.8
XP_027677046.1	plastin-2 [Chelonia mydas]	131.734	61	30	54	24	628	70.2	5.33	159.17	30	2.494	1.382	1.345	3.06661	1.36628	307.3	123.2	376.5	272.4	293.8	218.4	718.2	234.2	197.7	144.7
XP_007070424.1	glycogen phosphorylase, muscle form [Chelonia mydas]	131.13	44	32	54	25	840	96.9	6.76	136.29	32	15.287	0.478	1.042	1.01136	12.6261	294.8	19.3	4.3	9	6	5.7	8.9	8.8	145.2	11.5
XP_007072060.1	alpha-2-macroglobulin-like protein 1 [Chelonia mydas]	120.767	57	16	132	7	483	52.1	5.06	428.71	16	1.063	0.896	0.835	0.805556	0.880772	349.1	328.5	311.5	347.9	528.9	633.6	713.4	885.6	104.9	119.1
XP_027690220.1	IgGFc-binding protein-like [Chelonia mydas]	115.647	41	19	54	15	702	77.8	5.8	159.39	19	0.405	1.213	1.286	1.2029	0.868966	54	133.3	106.8	88.1	116.9	90.9	149.4	124.2	50.4	58
XP_027687132.1	leukotriene A-4 hydrolase, partial [Chelonia mydas]	111.525	54	24	41	24	571	65	7.05	120.03	24	2.457	1.292	0.973	1.5445	1.56464	191.9	78.1	172.5	133.5	150.8	154.9	190.9	123.6	187.6	119.9
XP_007068293.1	acetylcholinesterase-like [Chelonia mydas]	109.458	44	14	73	12	637	69.3	6.29	219.83	14	0.961	1.284	2.86	0.83522	0.792721	149.6	155.7	145.6	113.4	133.7	46.7	184.5	220.9	128.5	162.1
XP_027673793.1	inter-alpha-trypsin inhibitor heavy chain H4 [Chelonia mydas]	109.361	41	24	71	23	882	100.1	7.09	195.41	24	0.999	1.014	0.785	1.7949	1.07136	78	78.1	77.5	76.4	65.7	83.7	161.9	90.2	118.6	110.7
XP_007057760.2	LOW QUALITY PROTEIN: alpha-2-antiplasmin [Chelonia mydas]	107.542	39	13	78	13	601	66.4	5.3	249.65	13	0.773	0.889	1.039	1.3177	1.08986	85.3	110.4	167	187.9	156	150.2	188.3	142.9	160.1	146.9
XP_027686426.1	plasma protease C1 inhibitor isoform X1 [Chelonia mydas]	105.762	49	19	114	19	521	58.3	7.02	328.43	19	1.054	0.844	0.787	1.37769	1.21571	244.3	231.7	160.3	190	206.7	262.6	403.8	293.1	354.5	291.6
XP_027690298.1	complement C1r subcomponent [Chelonia mydas]	105.236	42	22	42	22	713	79.8	5.87	134.13	22	1.461	1.15	1.496	2.36511	1.28924	154.3	105.6	112.8	98.1	136.2	91	248.1	104.9	177.4	137.6
XP_007068688.1	alpha-2-HS-glycoprotein [Chelonia mydas]	105.125	36	8	98	8	354	38.7	5.63	289.45	8	0.423	0.18	0.361	0.355649	0.644608	38.9	92.1	10.8	59.8	8.5	23.6	17	47.8	52.6	81.6
XP_007072391.1	complement C1s subcomponent [Chelonia mydas]	102.582	51	23	39	23	697	78.3	5.19	119.49	23	1.093	1.309	1.581	2.3726	1.29511	98	89.6	86.7	66.2	109.9	69.6	173.2	73	129.9	100.3
XP_007058870.1	transthyretin [Chelonia mydas]	102.19	75	17	135	17	152	16.8	6.89	275.86	17	0.898	0.731	0.705	0.6	1.07602	126	140.2	143.5	196.5	151.1	214.2	127.2	212	210.9	196
XP_027683166.1	ovoinhibitor [Chelonia mydas]	99.498	46	14	47	14	467	50.7	6.25	148.78	14	0.501	0.266	0.26	0.222222	1.46952	172.6	344.8	25.2	94.8	46.9	180.2	29.4	132.3	185.6	126.3
XP_027684444.1	immunoglobulin lambda-1 light chain-like [Chelonia mydas]	98.614	40	9	339	2	221	23.5	7.66	788.97	9
XP_007062512.1	haptoglobin [Chelonia mydas]	97.543	38	11	132	11	338	37.6	7.37	390.27	11	0.036	0.605	1.2	0.360891	0.203959	7.8	218.5	69.2	114.3	127.2	106	50.2	139.1	34	166.7
XP_027690219.1	IgGFc-binding protein-like [Chelonia mydas]	95.663	52	15	44	10	461	49.8	4.98	149.89	15	0.554	1.022	1.281	1.06068	0.655207	52.8	95.4	122.6	119.9	166.7	130.2	167.8	158.2	64.8	98.9
XP_027682935.1	filamin-A-like [Chelonia mydas]	94.637	25	23	27	22	1425	150.4	6.57	90.94	23	8.026	2.309	0.655	2.48058	2.61967	489.9	61	225.9	97.8	77.3	117.9	255.5	103	141.2	53.9
XP_007070269.1	alpha-enolase [Chelonia mydas]	94.17	57	17	42	13	434	47.3	7.08	138.09	17	2.037	1.374	1.448	4.03556	1.80524	100.8	49.5	31	22.6	20.7	14.3	90.8	22.5	48.2	26.7
XP_007061965.1	collagen alpha-1(I) chain isoform X1 [Chelonia mydas]	93.601	14	14	60	14	1455	138.2	5.81	204.51	14	0.047	0.701	0.899	0.129897	0.0354671	7.6	162.3	10.4	14.9	7.7	8.6	6.3	48.5	8.2	231.2
XP_007056520.1	pyruvate kinase PKM isoform X2 [Chelonia mydas]	91.073	54	22	38	2	527	57.6	7.05	101.56	22	3.644	0.712	1.155	2.13746	5.12	334.1	91.7	15.2	21.3	17	14.7	62.2	29.1	153.6	30
XP_007071006.1	apolipoprotein E [Chelonia mydas]	90.918	64	15	42	15	275	30.8	8.06	119.82	15	0.701	0.339	0.72	0.582831	0.846231	108.2	154.4	38.8	114.4	28.3	39.3	38.7	66.4	84.2	99.5
XP_007068519.2	lectin-like [Chelonia mydas]	89.645	75	9	240	9	174	19.9	5.3	833.15	9	1.976	1.332	1.286	1.41884	1.66346	438	221.7	669.8	503	847	658.6	418.7	295.1	779	468.3
XP_007056519.1	pyruvate kinase PKM isoform X1 [Chelonia mydas]	89.59	53	21	37	1	527	57.5	7.55	102.39	21
XP_027687071.1	collagen alpha-3(VI) chain [Chelonia mydas]	88.337	12	24	34	24	3220	348.9	6.6	92.34	24
XP_027685647.1	collagen alpha-2(I) chain [Chelonia mydas]	88.27	13	11	52	11	1362	128.7	9.03	174.67	11	0.026	0.918	1.067	0.153327	0.0412006	57.2	2210.6	144.9	157.8	108.5	101.7	81.8	533.5	115.3	2798.5
XP_027688854.1	periostin isoform X7 [Chelonia mydas]	88.248	44	26	40	1	800	89.4	8.62	114.44	26	0.424	0.89	1.576	0.536779	0.389802	76.7	180.8	38.2	42.9	59.4	37.7	54	100.6	116.2	298.1
XP_027677473.1	complement factor H-related protein 5-like, partial [Chelonia mydas]	88.079	67	9	54	9	161	17.6	6.16	163.66	9
XP_027688855.1	periostin isoform X8 [Chelonia mydas]	87.925	46	26	41	1	779	87.1	7.97	113.43	26
XP_007054058.1	72 kDa type IV collagenase [Chelonia mydas]	86.787	38	18	30	18	658	74.3	5.41	93.6	18	2.687	0.945	0.729	0.699355	2.30746	148.5	55.3	57.7	61.1	46.6	63.9	54.2	77.5	151.6	65.7
XP_027684438.1	immunoglobulin lambda variable 5-39 [Chelonia mydas]	86.67	37	9	307	2	242	26.1	8.4	675.42	9	1.386	1.582	1.77	1.3433	1.625	138.5	99.9	600.9	379.7	610.9	345.1	224.6	167.2	200.2	123.2
XP_027677338.1	complement component C8 alpha chain isoform X1 [Chelonia mydas]	86.163	37	14	50	14	605	68.9	5.99	118.89	14	1.265	0.82	0.805	0.786938	0.940116	555.7	439.1	357.6	436.2	403.4	501.1	468.7	595.6	536.9	571.1
XP_007071481.1	hemoglobin subunit beta isoform X1 [Chelonia mydas]	85.565	86	14	88	13	147	16.8	7.06	225.33	14	6.898	7.761	9.693	0.803709	2.79146	742.9	107.7	2883.2	371.5	699	72.1	177.7	221.1	287.8	103.1
XP_007062310.1	pantetheinase [Chelonia mydas]	85.511	40	14	54	14	495	55.2	5.45	153.24	14	1.032	0.937	0.701	0.839041	1.23514	121.5	117.8	98.4	105	79.6	113.5	73.5	87.6	137.1	111
XP_007057608.1	vitamin K-dependent protein S isoform X1 [Chelonia mydas]	85.369	35	16	30	16	678	76.3	5.38	98.5	16	2.285	0.629	0.723	1.72428	1.10662	283.4	124	112.9	179.6	149.4	206.8	214.5	124.4	150.5	136
XP_007067818.2	protein-glutamine gamma-glutamyltransferase E isoform X1 [Chelonia mydas]	84.62	44	21	32	21	694	76.9	5.9	101.37	21	7.583	1.378	1.516	13.0462	4.95634	376.4	49.6	113.3	82.2	78.8	51.9	705.8	54.1	238.4	48.1
XP_007069236.2	coagulation factor XIII A chain, partial [Chelonia mydas]	84.505	34	16	28	16	544	61	5.74	96.25	16	2.45	1.506	1.69	1.0843	1.55229	217.6	88.8	293.5	194.9	283.6	167.8	158.2	145.9	179.6	115.7
XP_027675706.1	retinol-binding protein 4 [Chelonia mydas]	83.269	45	9	65	9	244	27.8	7.85	188.03	9	1.001	0.585	0.559	0.479693	0.897506	159.7	159.5	102.7	175.6	131	234.3	106.3	221.6	197.9	220.5
XP_027675722.1	vinculin [Chelonia mydas]	82.336	28	23	27	23	1067	117.1	6.23	73.89	23
XP_007056919.1	plexin-B2 [Chelonia mydas]	80.905	16	20	27	20	1856	210.1	5.9	80.31	20	1.571	1.282	0.971	0.979917	1.77124	197	125.4	196.4	153.2	223.2	229.8	141.5	144.4	271	153
XP_007068675.1	fetuin-B [Chelonia mydas]	79.946	52	14	88	14	455	50.6	6.9	236.96	14	0.974	0.814	0.883	0.733684	0.780136	75.6	77.7	54.1	66.4	63.1	71.5	69.7	95	91.9	117.8
XP_007068199.1	extracellular matrix protein 1 [Chelonia mydas]	79.468	35	13	67	13	465	51.3	6.21	257.21	13	1.807	0.963	0.959	1.43073	0.990391	306.3	169.5	194.1	201.6	183.7	191.6	331.5	231.7	298.9	301.8
XP_007059262.1	lumican [Chelonia mydas]	78.551	33	8	70	8	348	39.2	6.6	176.29	8	1.153	1.326	0.929	1.44299	1.3677	215.3	186.8	273.1	205.9	184.3	198.5	275.9	191.2	360.8	263.8
XP_027681912.1	coagulation factor XIII B chain [Chelonia mydas]	77.346	40	19	25	19	654	74.1	6.43	73.35	19
XP_027688909.1	perforin-1 [Chelonia mydas]	77.196	34	13	41	13	544	60.9	6.42	128.44	13
XP_027690221.1	IgGFc-binding protein-like [Chelonia mydas]	76.569	50	12	53	4	294	33.1	5.02	140.47	12	0.438	1.025	1.347	1.13425	0.674847	33.7	76.9	58.3	56.9	75.7	56.2	82.8	73	33	48.9
XP_027690222.1	IgGFc-binding protein, partial [Chelonia mydas]	76.262	25	11	83	10	673	74.2	5.59	226.89	11	0.499	1.027	1.277	0.989011	0.702918	34.7	69.7	64.2	62.5	63.4	49.6	63	63.7	26.5	37.7
XP_007070993.1	actin, cytoplasmic 2 [Chelonia mydas]	76.018	49	12	35	6	375	41.8	5.48	119.17	12	6.026	1.927	1.961	3.10638	2.15642	94.1	15.6	39.2	20.3	22.9	11.7	58.4	18.8	38.6	17.9
XP_007067407.1	CD109 antigen [Chelonia mydas]	75.529	18	20	25	20	1467	162.7	5.55	71.23	20	1.713	1.421	1.415	0.957865	1.2546	105.4	61.5	97	68.3	125.9	89	102.3	106.8	115.8	92.3
XP_007063525.1	alpha-1-antitrypsin [Chelonia mydas]	75.504	35	13	52	12	431	49.4	8.95	169.1	13	1.403	1.171	1.154	1.00386	0.889233	98	69.9	340	290.3	94.1	81.5	78.1	77.8	200.7	225.7
XP_027674214.1	complement C2, partial [Chelonia mydas]	75.102	25	14	42	14	595	65	8.82	111.08	14	1.385	1.36	1.816	3.09615	0.903168	238.6	172.3	379.5	279	256.2	141.1	531.3	171.6	202.4	224.1
XP_027675781.1	IgGFc-binding protein-like, partial [Chelonia mydas]	73.945	33	12	60	3	440	49.4	5.8	150.25	12	0.41	1.255	1.272	1.20181	0.744536	43	104.9	125.5	100	156.2	122.8	92.9	77.3	54.5	73.2
XP_007058822.1	carboxypeptidase B2 [Chelonia mydas]	71.707	37	10	32	10	427	49.5	7.72	108.06	10	1.119	0.636	1.11	0.694012	0.660936	245.3	219.3	180.6	284	204.5	184.2	178.5	257.2	234.5	354.8
XP_007065523.1	fibrinogen-like protein 1-like protein [Chelonia mydas]	70.579	59	10	29	10	248	28.3	6.89	110.62	10	2.739	1.368	1.446	1.22842	2.0861	295.8	108	189.2	138.3	429.9	297.2	204.9	166.8	307.7	147.5
XP_007064384.1	tetranectin [Chelonia mydas]	70.416	66	9	26	9	201	22.3	6.54	81.27	9	1.523	1.33	0.882	1.21316	1.14904	279.3	183.5	358.8	269.7	333.1	377.9	409.2	337.3	387.8	337.5
XP_027687754.1	N-acetylmuramoyl-L-alanine amidase [Chelonia mydas]	69.827	36	11	29	11	571	62.5	7.47	96.4	11	1.177	0.668	0.557	0.696855	1.44201	712.1	604.9	197.9	296.4	421.8	757.1	534	766.3	565.7	392.3
XP_027682404.1	integrin alpha-X-like, partial [Chelonia mydas]	66.948	34	8	34	7	358	39.8	5.57	101.52	8	1.167	0.668	0.501	0.492357	1.7097	208.1	178.3	98.1	146.8	94.5	188.5	61.2	124.3	218.5	127.8
XP_027689341.1	basement membrane-specific heparan sulfate proteoglycan core protein [Chelonia mydas]	63.847	7	18	21	18	4218	452.5	6.28	61.17	18
XP_007055203.1	coagulation factor V-like, partial [Chelonia mydas]	63.336	58	12	25	1	308	35.1	8.32	80.97	12
XP_007066059.1	glycogen phosphorylase, liver form [Chelonia mydas]	62.943	23	18	24	11	859	98.7	7.34	65.83	18	5.769	1.138	1.227	2.62083	2.21795	140.2	24.3	37.2	32.7	33.1	27	62.9	24	51.9	23.4
XP_007068968.1	creatine kinase M-type [Chelonia mydas]	61.463	43	11	22	11	365	40.9	8.16	72.62	11	10.865	0.172	1.183	0.596154	8.71622	204.3	18.8	0.9	5.2	3.3	2.8	3.1	5.2	64.5	7.4
XP_007071418.2	carboxypeptidase N subunit 2 isoform X1 [Chelonia mydas]	61.173	36	12	21	12	605	65.9	6.11	73.43	12	1.512	1.144	1.065	1.41192	1.28646	98.3	65	135.7	118.6	131.6	123.5	161.1	114.1	123.5	96
XP_027676536.1	fibulin-1 isoform X1 [Chelonia mydas]	60.807	27	13	24	4	700	77.7	5.15	86.68	13	0.547	1.105	1.571	0.63895	0.518766	153	279.8	181.9	164.6	290.5	184.9	172.9	270.6	186.6	359.7
XP_027687557.1	hemoglobin subunit alpha-A [Chelonia mydas]	60.234	63	5	102	5	142	15.9	8.25	188.05	5	8.205	8.723	11.152	0.726361	2.74255	295.9	36.1	1029.6	118	258.4	23.2	50.7	69.8	101.2	36.9
XP_007067024.1	heat shock cognate 71 kDa protein [Chelonia mydas]	59.867	40	16	20	14	646	70.8	5.52	50.57	16	2.796	1.49	1.747	3.79501	1.49073	568.9	203.4	350.2	235	285.9	163.6	822	216.6	313.5	210.3
XP_007071391.2	LOW QUALITY PROTEIN: clusterin [Chelonia mydas]	59.421	27	11	21	11	580	65.5	6.49	66.32	11	1.069	1.597	3.455	1.50443	0.684833	249.2	233.1	356.3	223.1	850.1	246	339.7	225.8	219.9	321.1
XP_007060247.1	moesin [Chelonia mydas]	59.255	37	19	23	14	569	67	6.18	59.42	19
XP_027681703.1	soluble scavenger receptor cysteine-rich domain-containing protein SSC5D [Chelonia mydas]	58.588	32	13	44	13	609	66	6.04	113.68	13	0.584	0.79	1.203	0.676558	0.917981	77.1	132	16.3	20.6	30.4	25.2	68.4	101.1	58.2	63.4
XP_007052651.1	vitamin K-dependent protein C [Chelonia mydas]	58.203	36	13	15	13	435	49.1	6.77	46.69	13	1.218	0.628	0.508	1.47752	0.701824	155.2	127.4	168.4	268.2	135.4	266.6	200.5	135.7	123.1	175.4
XP_027673362.1	pancreatic alpha-amylase [Chelonia mydas]	57.441	42	14	31	14	523	58.9	7.01	86.11	14	0.78	0.667	1.048	0.543208	0.433199	220.3	282.5	339.3	508.8	277.8	265	314.3	578.6	247.4	571.1
XP_027690225.1	IgGFc-binding protein-like [Chelonia mydas]	57.441	38	8	26	3	346	38.3	5.83	105.39	8
XP_007057340.2	alpha-1-acid glycoprotein 2-like [Chelonia mydas]	57.234	52	10	34	10	187	21.2	5.38	71.44	10	1.858	1.244	2.261	4.27124	1.48407	200.9	108.1	70.8	56.9	128.9	57	286.6	67.1	144.4	97.3
XP_027678162.1	neogenin, partial [Chelonia mydas]	57.203	13	14	19	14	1433	157.3	6.35	56.98	14	1.995	1.073	1.531	0.887627	1.3483	384	192.5	146.1	136.2	277.9	181.4	148.5	167.3	336.4	249.5
XP_007055148.1	beta-2-glycoprotein 1 [Chelonia mydas]	55.896	32	10	32	10	347	39.3	7.42	95.74	10	0.986	0.849	1.305	1.04032	0.652332	85.5	86.7	68.5	80.8	79.6	61	118.7	114.1	89.5	137.2
XP_007063505.1	protein Z-dependent protease inhibitor [Chelonia mydas]	55.495	34	14	33	14	423	49.2	8.84	84.66	14	1.298	0.611	0.683	1.00438	0.793905	102.6	79	60.7	99.3	58.9	86.2	114.6	114.1	99	124.7
XP_027685662.1	complement component C8 gamma chain [Chelonia mydas]	55.007	45	9	36	9	226	25.4	8.94	96.65	9	1.376	0.806	0.846	0.785936	0.854822	97.4	70.8	60.5	75.1	68.1	80.6	76	96.7	84.2	98.5
XP_007068271.2	transketolase [Chelonia mydas]	54.062	34	14	23	14	627	68.2	7.5	58.57	14
XP_027690560.1	LOW QUALITY PROTEIN: integrin alpha-D-like, partial [Chelonia mydas]	53.583	28	12	59	11	493	54.5	5.85	176.28	12	1.125	0.81	0.572	0.473583	1.64717	116.8	103.8	87	107.5	104.8	183.3	49.3	104.1	180.2	109.4
XP_027675392.1	scavenger receptor cysteine-rich domain-containing protein SCART1-like, partial [Chelonia mydas]	53.56	20	6	18	4	418	44.4	5.72	53.15	6	0.709	0.802	1.532	1.74476	0.741422	54.5	77	184	229.6	52	33.9	141.5	81.1	60.5	81.6
XP_007053646.2	transforming growth factor-beta-induced protein ig-h3 isoform X1 [Chelonia mydas]	51.41	33	15	20	15	650	71.3	6.49	51.52	15	1.85	1.781	1.449	1.62794	0.936637	110.5	59.7	106.2	59.6	108.3	74.7	124.7	76.6	115.3	123.1
XP_007069245.2	riboflavin-binding protein-like [Chelonia mydas]	51.07	23	4	51	4	246	28.5	5.25	148.83	4	0.9	0.551	0.811	0.464393	0.930406	431.8	479.7	209.3	379.6	159.4	196.6	170.2	366.5	525.4	564.7
NP_001277599.1	actin, alpha cardiac muscle 1 [Chelonia mydas]	50.908	30	9	29	1	377	42	5.39	93.57	9
XP_027687275.1	immunoglobulin kappa light chain-like [Chelonia mydas]	50.488	40	6	46	6	244	26.3	5.58	153.44	6	0.992	1.404	1.8	1.49282	1.29417	237.2	239.1	1126.5	802.3	1277	709.3	540.4	362	319.4	246.8
XP_007071113.1	actin, alpha skeletal muscle [Chelonia mydas]	49.659	34	9	30	1	377	42	5.39	97.06	9
XP_027689184.1	intercellular adhesion molecule 1 [Chelonia mydas]	49.478	26	11	21	6	556	60.8	7.62	63.88	11	0.482	1.472	1.083	0.898897	1.26241	113.1	234.5	495.8	336.9	425.7	393.1	195.6	217.6	259.3	205.4
XP_007060953.1	LOW QUALITY PROTEIN: beta-enolase-like, partial [Chelonia mydas]	48.899	37	9	40	7	282	30.6	5.99	108.77	9	1.522	0.602	0.733	0.878173	2.75365	242.6	159.4	12.9	21.5	16	21.8	34.6	39.4	131.9	47.9
XP_027690204.1	cartilage oligomeric matrix protein [Chelonia mydas]	48.553	26	13	13	13	766	83.8	4.58	37.16	13
XP_007069037.1	lysozyme g [Chelonia mydas]	47.94	49	7	24	7	204	22.2	9.38	61.67	7	4.637	0.457	0.637	8.99439	2.71692	291.1	62.8	30.9	67.5	21.5	33.7	481.2	53.5	162.2	59.7
XP_007069327.1	phosphatidylcholine-sterol acyltransferase [Chelonia mydas]	47.93	30	9	22	9	492	56.5	8.69	75.13	9	0.875	0.698	0.96	0.529791	0.375748	328.2	374.9	286.1	409.7	169.2	176.1	164.5	310.5	94.2	250.7
XP_027685684.1	protein AMBP [Chelonia mydas]	47.574	32	9	28	9	307	34.3	7.49	85.87	9	0.663	0.595	0.786	0.932131	0.944697	70.8	106.9	65.9	110.8	53.7	68.3	108.5	116.4	145.2	153.7
XP_027676572.1	uncharacterized protein LOC102940493 [Chelonia mydas]	47.44	17	9	21	9	791	82.9	8.79	66.36	9
XP_007058310.1	fibulin-1 isoform X2 [Chelonia mydas]	47.266	21	10	15	1	680	75.3	5.11	53.91	10
XP_027677752.1	aminopeptidase N [Chelonia mydas]	46.804	15	10	16	10	1041	115.9	6.04	47.47	10
XP_027680140.1	hyaluronidase-1 [Chelonia mydas]	46.174	33	9	26	9	439	49.5	5.96	76.98	9	1.426	1.248	1.073	0.991812	0.917663	147	103.1	84.2	67.4	92.9	86.5	96.9	97.7	69.1	75.3
XP_007057759.1	pigment epithelium-derived factor [Chelonia mydas]	45.385	45	13	17	13	417	46.5	8.03	41.75	13	0.549	1.759	1.781	1.08155	0.516854	108	196.7	154.4	87.8	176	98.8	176.4	163.1	151.8	293.7
XP_007060446.1	phosphatidylinositol-glycan-specific phospholipase D [Chelonia mydas]	45.266	18	11	12	11	843	93.5	6.47	33.15	11	1.37	1.007	1.5	0.846791	0.993333	68.6	50	41.2	40.9	95.7	63.8	40.9	48.3	59.6	60
XP_007060106.1	hepatocyte growth factor activator [Chelonia mydas]	44.213	28	11	14	11	557	62.9	7.96	39.24	11	2.265	0.949	0.927	1.38274	1.73065	382	168.6	151.5	159.6	158.4	170.9	250	180.8	400.3	231.3
XP_007064017.1	coagulation factor X [Chelonia mydas]	43.965	31	11	20	11	490	54.7	6.74	50.47	11	1.691	0.428	1.119	0.754738	0.629374	219.4	129.8	154	359.8	138.3	123.6	135.4	179.4	145.7	231.5
XP_027681566.1	uncharacterized protein LOC102945113 [Chelonia mydas]	43.899	39	10	20	10	409	43.3	5.25	49.92	10
XP_007057844.1	vitronectin [Chelonia mydas]	43.894	21	8	22	8	426	48	6.54	57.39	8	0.594	0.809	0.877	0.491859	0.369026	85	143	121.8	150.7	92.8	105.9	57.4	116.7	61	165.3
XP_027689291.1	LOW QUALITY PROTEIN: talin-1 [Chelonia mydas]	43.857	10	13	13	13	2422	259.3	6.27	34.85	13
XP_007066087.1	phosphoglycerate mutase 2 [Chelonia mydas]	43.741	45	8	19	5	254	28.8	6.95	47.61	8	2.559	0.83	1.126	1.24084	1.71041	149.5	58.4	16.5	19.9	12.8	11.4	23.7	19.1	37.8	22.1
XP_027677347.1	cartilage acidic protein 1 [Chelonia mydas]	42.749	22	7	15	7	603	65.2	5.33	49.76	7
XP_027678873.1	serine protease 53-like isoform X1 [Chelonia mydas]	42.552	21	11	13	11	722	76.6	6	40.25	11
XP_027674304.1	carbonic anhydrase 2 [Chelonia mydas]	42.345	31	6	18	6	260	29.3	6.7	39.47	6	5.509	7.983	7.63	0.877729	2.8944	274.1	49.8	1352.4	169.4	364.8	47.8	80.4	91.6	134.3	46.4
XP_007060538.1	neural cell adhesion molecule 1 isoform X1 [Chelonia mydas]	41.94	22	12	13	12	849	94	5	38.66	12	2.024	1.346	1.041	0.907571	1.49924	256.8	126.9	305.1	226.7	292.7	281.1	184.6	203.4	394	262.8
XP_027685449.1	filamin-C, partial [Chelonia mydas]	41.818	8	13	22	12	2052	219.1	7.15	51.83	13	5.638	1.297	0.85	1.61561	2.27879	320.3	56.8	37.4	28.8	47.1	55.5	55.9	34.6	75.2	33
XP_007053770.1	mannan-binding lectin serine protease 2 [Chelonia mydas]	41.504	25	12	16	12	664	74.3	6.65	39.02	12	0.638	0.669	0.885	0.698039	0.725926	86.6	135.8	104.9	156.8	132.7	150	89	127.5	137.2	189
XP_007059542.2	LOW QUALITY PROTEIN: regenerating islet-derived protein 4, partial [Chelonia mydas]	40.772	32	5	29	5	148	17.2	5.5	93.21	5	7.795	0.673	0.692	0.745491	2.0117	959.3	123.1	742.3	1102.7	306.8	443	37.2	49.9	240.8	119.7
XP_027681707.1	phosphoglucomutase-1 isoform X1 [Chelonia mydas]	40.728	24	13	14	13	642	71	6.49	30.78	13	3.071	0.744	1.201	1.96758	3.7955	427.1	139.1	38.3	51.4	29.8	24.8	78.9	40.1	202.3	53.3
XP_027690448.1	LOW QUALITY PROTEIN: myosin heavy chain, skeletal muscle, adult-like [Chelonia mydas]	39.968	7	11	12	3	1946	224	6.06	28.03	11	28.43	0.321	0.971	1.06962	12.8875	494.1	17.4	9	28.1	11.9	12.2	16.9	15.8	206.2	16
XP_007063956.1	vitamin K-dependent protein Z [Chelonia mydas]	39.931	30	8	13	8	411	47.2	6.47	43.62	8	0.572	0.369	0.467	0.34619	0.483497	42	73.5	32.3	87.6	30.4	65.1	36.8	106.3	54.2	112.1
XP_007071591.2	glutathione peroxidase 3 isoform X1 [Chelonia mydas]	39.687	36	8	21	8	231	26.5	8.63	57.74	8	0.963	1.003	1.091	0.986123	1.59929	75.4	78.2	103.7	103.3	153.5	140.7	113.7	115.3	136.1	85.1
XP_007054441.1	alpha-2-macroglobulin-like, partial [Chelonia mydas]	39.666	39	5	68	1	161	17.8	7.99	144.17	5	0.509	0.536	0.568	0.857459	1.10237	50.5	99.2	62.1	116	81	142.7	77.6	90.5	102.3	92.8
XP_007067718.1	lipocalin-like [Chelonia mydas]	39.497	38	5	18	5	185	21	8.24	51.86	5	0.572	1.544	1.395	1.25912	1.33569	78.3	136.9	238.6	154.5	311.1	223	165.7	131.6	169.9	127.2
XP_007069961.1	collagen alpha-1(III) chain [Chelonia mydas]	39.334	9	8	11	8	1464	139.5	7.27	35.5	8
XP_027688886.1	apolipoprotein A-IV-like [Chelonia mydas]	39.123	49	7	31	7	206	23.7	6.23	82.7	7	0.464	0.346	0.753	0.275329	0.934516	93.8	202.4	28.8	83.1	54.4	72.2	35.6	129.3	68.5	73.3
XP_007061007.2	endoplasmic reticulum chaperone BiP [Chelonia mydas]	38.973	23	11	12	9	679	74.9	5.48	28.45	11
XP_027675185.1	insulin-like growth factor-binding protein complex acid labile subunit [Chelonia mydas]	38.496	28	8	19	8	411	46.1	6.01	60.46	8	1.75	0.736	0.981	1.23144	1.26998	181.4	103.7	39.3	53.4	77	78.4	84.6	68.7	71.5	56.3
XP_007072629.1	myosin heavy chain, skeletal muscle, adult [Chelonia mydas]	38.125	8	11	12	3	1763	202.9	6.13	31.01	11
XP_007059752.1	vitelline membrane outer layer protein 1 [Chelonia mydas]	37.691	40	7	15	7	189	20.3	6.15	43.14	7	2.017	0.504	1.994	1.08879	1.33605	150.7	74.7	16.4	32.6	160.4	80.4	214.6	197.1	65.6	49.1
XP_007072283.1	leucine-rich alpha-2-glycoprotein [Chelonia mydas]	37.648	31	8	29	8	394	42.6	5.58	70.91	8	1.142	0.685	0.524	0.926413	1.37039	367	321.3	283	413.1	253.1	482.6	309.7	334.3	431.4	314.8
XP_027683601.1	fibrinogen-like protein 1-like protein [Chelonia mydas]	36.649	27	5	18	5	304	34.1	7.94	52.08	5	2.828	1.273	1.441	1.12879	1.82539	1001.8	354.2	657	515.9	1367.8	949	651.2	576.9	1003.6	549.8
XP_007071645.1	multiple inositol polyphosphate phosphatase 1 isoform X1 [Chelonia mydas]	35.642	25	11	12	11	473	54	8.05	35.15	11
XP_027676952.1	xaa-Pro dipeptidase [Chelonia mydas]	35.614	23	10	14	10	505	56.3	6.48	37.33	10	2.338	1.168	0.975	1.38286	1.62	120.5	51.5	80.8	69.2	69.2	71	96.8	70	129.6	80
XP_007061349.1	neural cell adhesion molecule L1-like protein isoform X1 [Chelonia mydas]	35.534	13	10	10	10	1225	136.2	5.47	28.63	10
XP_027688010.1	EGF-containing fibulin-like extracellular matrix protein 1 [Chelonia mydas]	35.274	30	10	13	10	452	50.8	5.12	33.11	10
XP_007068180.2	methanethiol oxidase [Chelonia mydas]	35.22	21	8	11	8	471	52.6	6.6	27.97	8
XP_007067825.2	LOW QUALITY PROTEIN: phospholipid transfer protein [Chelonia mydas]	35.076	28	10	19	10	495	54.5	8.12	50.16	10	1.351	0.91	1.71	1.27015	0.758261	81.1	60	53.4	58.7	72.9	42.6	58.3	45.9	43.6	57.5
XP_027676071.1	transferrin receptor protein 1 [Chelonia mydas]	34.801	17	10	10	10	846	93.9	7.62	23.99	10
XP_007064615.1	adiponectin [Chelonia mydas]	33.918	24	4	20	4	272	29.6	5.15	63.07	4	1.561	0.642	0.854	0.90028	1.14352	281.9	180.5	95.9	149.4	154.9	181.4	96.6	107.3	171.3	149.8
XP_027684798.1	betaine--homocysteine S-methyltransferase 1 [Chelonia mydas]	33.901	30	10	13	10	414	45.6	7.06	40.54	10	6.646	1.45	1.039	1.10966	16.1014	1927.7	290	109.4	75.4	102.9	99	102.2	92.1	1476.5	91.7
XP_007059144.1	carboxypeptidase N catalytic chain [Chelonia mydas]	33.196	22	7	10	7	455	51.6	7.2	34.62	7
XP_027681100.1	malate dehydrogenase, cytoplasmic [Chelonia mydas]	32.533	25	7	9	7	334	36.6	7.3	29.68	7	4.128	0.873	1.09	1.95191	1.45315	428.3	103.8	62.1	71.1	74.4	68.2	158.3	81.1	161.3	111
XP_027687983.1	uncharacterized protein LOC102942341 [Chelonia mydas]	32.315	24	9	10	9	464	52.4	6.62	29.7	9
XP_007063245.1	uncharacterized protein LOC102947532 [Chelonia mydas]	32.301	18	3	30	3	291	31.6	8.31	119.96	3
XP_007071883.1	isocitrate dehydrogenase [NADP] cytoplasmic [Chelonia mydas]	32.107	32	10	11	10	415	46.8	7.15	31.77	10	3.844	1.641	1.812	2.88954	1.11033	231.7	60.3	95.4	58.1	81.9	45.2	196.2	67.9	63.4	57.1
XP_007061448.2	glyceraldehyde-3-phosphate dehydrogenase [Chelonia mydas]	31.914	35	7	9	7	333	35.8	8.63	34.78	7
XP_007063879.1	xaa-Pro aminopeptidase 2 [Chelonia mydas]	31.653	21	9	10	9	659	73.6	5.92	30.99	9
XP_007065970.1	immunoglobulin J chain [Chelonia mydas]	31.385	51	7	18	7	159	17.9	5.36	42.48	7	0.861	0.454	1.287	0.493426	0.573727	95	110.3	11.3	24.9	20.7	16.1	71.3	144.5	42.8	74.6
XP_007067898.1	protein S100-A12 [Chelonia mydas]	30.784	73	7	15	7	115	13.5	6.8	32.91	7	10.939	1.822	1.911	22.8854	11.7583	338.3	30.9	104.3	57.3	72.7	38	878.8	38.4	248.1	21.1
XP_027690646.1	cytosolic non-specific dipeptidase [Chelonia mydas]	30.625	33	9	10	9	475	53.3	5.66	30.98	9	2.143	1.498	1.457	1.56076	1.10288	180.3	84.1	108.9	72.7	107.5	73.8	190.1	121.8	107.2	97.2
XP_007067688.1	ficolin-2 [Chelonia mydas]	30.549	36	8	12	7	332	35.8	6.71	32.53	8	0.924	0.441	0.594	0.727212	1.22128	189.4	204.9	159.3	361.1	347.9	585.7	217.8	299.5	578.4	473.6
XP_007070011.1	apolipoprotein A-II [Chelonia mydas]	30.125	68	5	19	5	103	11.5	5.45	54.17	5	1.09	0.355	1.315	0.72625	1.38664	87.3	80.1	20	56.5	48.6	37	58.1	80	157.8	113.8
XP_007055785.1	antigen WC1.1-like, partial [Chelonia mydas]	30.12	13	4	10	1	472	50.9	5.44	33.51	4
XP_027689594.1	Ig heavy chain Mem5-like [Chelonia mydas]	29.727	22	6	19	5	255	28.1	9.23	50.75	6
XP_027673565.1	coagulation factor V-like, partial [Chelonia mydas]	29.624	11	9	14	5	1034	115.7	5.82	36.11	9	0.974	0.869	1.095	1.51293	1.06306	25.5	26.2	32.2	37	29	26.5	35.1	23.2	23.6	22.2
XP_027689176.1	intercellular adhesion molecule 5-like, partial [Chelonia mydas]	29.533	8	7	16	2	1240	135.1	7.72	44.64	7
XP_007065194.1	chitotriosidase-1-like isoform X2 [Chelonia mydas]	29.512	28	8	8	8	385	43	8.05	21.15	8
XP_027676913.1	LOW QUALITY PROTEIN: fatty acyl-CoA hydrolase precursor, medium chain-like [Chelonia mydas]	28.852	15	8	10	8	577	64.1	5.64	23.95	8
XP_007056704.1	prolyl endopeptidase FAP [Chelonia mydas]	28.641	16	9	10	9	759	87.2	6.34	27.94	9
XP_027673360.1	immunoglobulin epsilon heavy chain [Chelonia mydas]	28.261	12	6	10	6	836	91.1	6.27	28.32	6
XP_027686558.1	scavenger receptor cysteine-rich type 1 protein M130-like, partial [Chelonia mydas]	28.235	7	2	9	1	637	68.7	5.96	33.52	2
XP_027677033.1	myomesin-2 [Chelonia mydas]	28.18	8	8	8	8	1470	165.8	6.01	24.96	8
XP_027685279.1	mannose-binding protein [Chelonia mydas]	27.956	34	8	9	8	263	28.1	6.54	25.51	8
XP_027679038.1	reticulocalbin-3 [Chelonia mydas]	27.923	39	7	9	7	317	37.3	4.81	30.78	7
XP_027686941.1	nidogen-1 [Chelonia mydas]	27.681	10	9	10	9	1262	139.1	5.58	25.97	9	1.357	1.385	1.757	1.13788	0.980952	81.8	60.3	67.2	48.5	94.1	53.6	75.1	66	82.4	84
XP_007064883.1	ficolin-3 [Chelonia mydas]	27.624	25	4	8	4	309	33.8	7.33	32.8	4
XP_007058858.1	transthyretin [Chelonia mydas]	27.574	52	5	11	5	150	16.3	5.68	41.23	5	1.703	1.108	0.891	1.01776	1.52415	158	92.8	68.1	61.4	89.8	100.8	189.1	185.8	214.6	140.8
XP_007056295.1	coagulation factor VIII isoform X1 [Chelonia mydas]	27.473	7	11	11	11	2450	274	5.58	23.61	11	1.543	1.099	1.705	1.48132	0.985294	59.5	38.6	35.8	32.6	62.2	36.5	67.4	45.5	60.3	61.2
XP_027675053.1	granulocyte-macrophage colony-stimulating factor receptor subunit alpha-like, partial [Chelonia mydas]	27.356	37	5	11	1	187	21.8	6.77	30.94	5
XP_007059102.1	angiopoietin-related protein 3 [Chelonia mydas]	26.856	18	7	8	7	462	53.3	6.62	24.24	7	1.902	0.539	0.425	0.989286	1.61955	151.1	79.4	25.4	47.2	15.6	36.7	27.7	28	92.8	57.3
XP_007060274.1	coagulation factor IX [Chelonia mydas]	26.837	20	7	10	7	455	50.3	6.89	27.59	7
XP_007054804.1	membrane primary amine oxidase [Chelonia mydas]	26.591	10	7	8	7	757	85.2	6.93	18.85	7	1.142	1.519	1.17	1.01369	1.31557	132.8	116.3	216.8	142.8	210.3	179.7	185.1	182.6	217.2	165.1
XP_027688881.1	apolipoprotein C-II [Chelonia mydas]	26.237	62	6	20	6	93	10.9	5.39	57.55	6	0.416	0.23	1.214	0.235488	0.780627	72.6	174.5	23	99.9	93.6	77.1	35.7	151.6	82.2	105.3
XP_007069697.1	triosephosphate isomerase [Chelonia mydas]	26.205	40	8	16	8	248	26.7	7.49	48.86	8	6.631	1.164	1.492	2.98122	6.10997	282.6	42.6	27.9	23.9	23.1	15.5	63.5	21.3	177.8	29.1
XP_007068230.2	phosphoglycerate mutase 1 [Chelonia mydas]	25.932	42	7	11	4	280	31.3	7.99	25.71	7
XP_027679113.1	transaldolase [Chelonia mydas]	25.762	22	7	8	7	337	37.6	7.47	22.78	7	3.707	1.49	1.087	2.31648	1.49054	244.6	66	155.5	104.4	98.6	90.7	210.8	91	102.4	68.7
XP_007069749.2	mannosyl-oligosaccharide 1,2-alpha-mannosidase IA [Chelonia mydas]	25.74	16	8	12	8	651	72.5	6.99	33.75	8
XP_027674296.1	plastin-3 [Chelonia mydas]	25.653	14	8	10	2	628	70.8	5.44	33.97	8
XP_027679004.1	laminin subunit alpha-2 [Chelonia mydas]	25.599	3	7	8	7	3128	343.7	6.33	22.48	7
XP_007063957.1	coagulation factor VII [Chelonia mydas]	25.416	22	7	7	7	426	47.7	6.24	14.49	7	2.018	0.335	0.582	0.77937	0.590351	180.2	89.3	58.5	174.4	63.4	108.9	54.4	69.8	67.3	114
XP_027679390.1	laminin subunit gamma-1 [Chelonia mydas]	25.354	8	8	8	8	1487	164.4	4.98	20.26	8
XP_027681664.1	ectonucleotide pyrophosphatase/phosphodiesterase family member 2 isoform X1 [Chelonia mydas]	25.144	13	10	11	10	909	104.3	8.27	19.01	10
XP_027673801.1	inter-alpha-trypsin inhibitor heavy chain H3 [Chelonia mydas]	25.1	6	6	44	1	881	99.4	6.67	112.25	6
XP_027682462.1	coagulation factor XIII A chain [Chelonia mydas]	24.889	44	6	19	6	212	24.6	8.38	56.73	6	2.118	1.754	1.648	1.26545	1.80521	150	70.8	226.2	128.9	214.2	130	124.9	98.7	145.5	80.6
XP_007064773.2	tubulin alpha-1B chain [Chelonia mydas]	24.738	21	6	9	1	467	51.9	5.2	24.92	6	4.898	7.399	5.468	1.5	2.04651	13.9	2.8	41.2	5.6	12.1	2.2	8.4	5.6	8.8	4.3
XP_027687083.1	integrin beta-2 [Chelonia mydas]	24.675	14	7	8	7	772	85.2	6.65	24.08	7	1.26	2.101	1.854	2.18449	1.34382	119.5	94.8	233.8	111.3	189.8	102.4	245.1	112.2	119.6	89
XP_027676391.1	extracellular superoxide dismutase [Cu-Zn] [Chelonia mydas]	24.273	29	6	10	6	245	27.3	8.5	24.89	6	1.521	1.274	0.815	1.31667	1.77945	172.6	113.4	176.9	138.8	218.7	268.2	158	120	213	119.7
XP_007061119.1	argininosuccinate synthase [Chelonia mydas]	24.025	24	7	8	7	416	47	7.43	25.08	7
XP_027681612.1	protein disulfide-isomerase [Chelonia mydas]	23.819	19	8	9	8	519	57.7	4.83	22.73	8
XP_027677120.1	serpin B3-like [Chelonia mydas]	23.786	27	8	10	6	426	47.5	6.61	22.59	8
XP_027688639.1	beta-galactosidase [Chelonia mydas]	23.711	14	7	8	7	674	75.4	7.36	27.32	7	1.438	0.94	1.086	0.989637	1.41463	51.2	35.6	34.7	36.9	40.6	37.4	38.2	38.6	69.6	49.2
XP_007066746.1	collagen alpha-1(VI) chain [Chelonia mydas]	23.31	9	7	9	7	1021	108.8	5.39	25.83	7	0.621	1.344	1.856	0.817757	0.577273	59.4	95.6	21.3	15.9	27.3	14.7	35	42.8	63.5	110
XP_027682969.1	ryncolin-3-like [Chelonia mydas]	23.25	15	4	7	4	300	32.6	8.98	22.72	4	1.593	0.457	0.641	1.26401	1.25285	301.9	189.5	51.3	112.2	58.8	91.8	187.2	148.1	76.8	61.3
XP_007069973.1	uncharacterized protein LOC102941357 [Chelonia mydas]	22.784	15	5	9	5	484	54.2	6.38	24.95	5
XP_027678915.1	insulin-like growth factor-binding protein complex acid labile subunit [Chelonia mydas]	22.751	13	7	8	7	659	74.5	6.52	22.25	7	0.339	0.729	1.102	0.371154	0.190233	54.8	161.8	110	151	98.4	89.2	38.6	104	33.5	176.1
XP_027681433.1	granulocyte-macrophage colony-stimulating factor receptor subunit alpha isoform X1 [Chelonia mydas]	22.604	15	6	10	2	407	47	6.68	28.1	6
XP_027688085.1	glutathione S-transferase P [Chelonia mydas]	22.475	41	5	7	5	211	23.8	7.84	18.14	5
XP_027684577.1	scavenger receptor cysteine-rich type 1 protein M130 [Chelonia mydas]	21.93	4	2	7	1	820	87.3	5.74	23.24	2
XP_027677973.1	phosphoglucomutase-2 isoform X1 [Chelonia mydas]	21.858	12	6	6	6	677	75	8.02	16.64	6
XP_007059333.2	cadherin-13 isoform X1 [Chelonia mydas]	21.517	13	6	7	6	714	78.4	4.98	18.74	6
XP_027675703.1	tubulin alpha-3 chain isoform X2 [Chelonia mydas]	21.492	18	5	8	1	450	49.9	5.1	22.63	5	1.736	0.866	0.662	0.6	1.5	0.2	0.1	0.2	0.3	0.2	0.3	0.3	0.5	0.6	0.4
XP_007068749.2	tubulin alpha-1D chain [Chelonia mydas]	21.316	16	5	8	1	476	52.5	5.03	21.98	5
XP_027681877.1	heat shock 70 kDa protein 4 [Chelonia mydas]	21.131	13	7	7	7	841	94.5	5.45	14.93	7
XP_027687526.1	argininosuccinate lyase [Chelonia mydas]	21.081	21	6	9	6	458	50.8	5.68	25.69	6	1.972	1.27	0.528	3.42171	1.34935	321.9	163.2	167.5	131.9	153.4	290.3	327.8	95.8	176.9	131.1
XP_027680501.1	LOW QUALITY PROTEIN: acetylcholinesterase [Chelonia mydas]	20.969	11	4	16	3	626	67.9	9.26	41.93	4
XP_007062257.2	proprotein convertase subtilisin/kexin type 9 [Chelonia mydas]	20.951	8	5	6	5	786	84.6	7.46	19.71	5
XP_007067687.1	ficolin-2-like [Chelonia mydas]	20.74	24	6	8	5	319	34.7	8.34	25.77	6
XP_027674941.1	ribonuclease inhibitor [Chelonia mydas]	20.723	21	5	8	5	456	49.3	5.27	26.76	5	2.744	0.988	1.282	4.06115	1.01262	108.5	39.5	34.2	34.6	28	21.8	112.9	27.8	32.1	31.7
XP_027679862.1	target of Nesh-SH3 isoform X1 [Chelonia mydas]	20.607	4	6	7	6	1630	178.9	9.63	19.27	6	1.374	1.081	1.522	1.4305	1.46941	66.2	48.2	52.9	48.9	118.2	77.7	74.1	51.8	117.7	80.1
XP_027674120.1	rab GDP dissociation inhibitor beta [Chelonia mydas]	20.589	22	5	8	5	426	48.4	6.04	28.06	5
XP_007065721.1	laminin subunit beta-1 isoform X2 [Chelonia mydas]	20.552	4	6	6	6	1786	197.4	4.97	14.5	6
XP_007068794.2	di-N-acetylchitobiase [Chelonia mydas]	20.516	24	7	7	7	371	41.8	6.67	18.17	7	1.242	0.922	0.908	0.921457	0.978852	142.8	114.9	106.7	115.7	116.8	128.6	113.8	123.5	129.6	132.4
XP_007058685.1	cadherin-11 [Chelonia mydas]	20.404	11	5	9	5	792	87.6	4.93	21.47	5	0.26	1.092	0.931	0.358874	0.156633	51.3	197.3	56.4	51.6	55.3	59.4	54.8	152.7	57.5	367.1
XP_007058593.1	keratin, type II cytoskeletal 5-like isoform X1 [Chelonia mydas]	20.308	10	6	13	4	598	63.2	6.71	35.46	6
XP_007054311.2	LOW QUALITY PROTEIN: alpha-actinin-1 [Chelonia mydas]	20.163	11	6	7	6	878	101.6	5.35	13.25	6
XP_027683715.1	granulins isoform X1 [Chelonia mydas]	19.953	8	3	11	3	550	58.3	7.02	46.48	3
XP_007062046.1	keratin, type I cytoskeletal 15 [Chelonia mydas]	19.41	6	4	9	2	479	52.3	4.93	21.2	4	0.437	0.597	0.826	1.01654	1.06699	52.6	120.5	40.2	67.3	46.8	56.7	79.9	78.6	87.6	82.1
XP_007070636.1	cholesteryl ester transfer protein [Chelonia mydas]	19.381	18	6	6	6	498	55.5	5.29	16.36	6
XP_007063716.1	complement factor H-related protein 2 [Chelonia mydas]	19.241	20	6	6	6	371	41.6	6.9	14.43	6	2.333	1.345	4.401	12.8855	4.53555	80.7	34.6	34.4	25.5	86	19.5	292.5	22.7	95.7	21.1
XP_027676936.1	cadherin-5 [Chelonia mydas]	19.191	12	8	9	8	771	86.4	5.22	16.23	8	0.931	1.329	0.755	1.58559	0.745334	110.9	119.2	99.4	74.8	63.9	84.7	169.5	106.9	123.8	166.1
XP_007069699.2	gamma-enolase [Chelonia mydas]	19.064	20	6	15	1	434	47.4	4.88	44.19	6
XP_007059846.1	tubulin beta-1 chain isoform X1 [Chelonia mydas]	18.956	17	5	5	5	453	50.9	5.05	14.76	5
XP_027678683.1	apolipoprotein C-III [Chelonia mydas]	18.943	52	5	6	5	94	10.5	4.84	18.84	5	0.362	0.381	1.98	0.155058	0.436631	94.9	262.1	114.4	300.2	286	144.4	49.2	317.3	106.8	244.6
XP_007062129.1	follistatin-related protein 1 [Chelonia mydas]	18.349	15	3	4	3	314	35.6	5.15	13.61	3
XP_027674665.1	beta-2-microglobulin [Chelonia mydas]	18.255	33	2	6	2	109	12.4	5.4	19.64	2	0.908	1.254	1.007	2.12475	1.29825	45.2	49.8	43.5	34.7	3.4	3.4	105.6	49.7	51.8	39.9
XP_027686870.1	14-3-3 protein zeta/delta isoform X1 [Chelonia mydas]	18.234	23	6	9	4	298	33.6	5.16	23.84	6
XP_027673070.1	uncharacterized protein LOC102938823 [Chelonia mydas]	18.177	30	5	5	4	308	34.2	9.45	12.48	5
XP_027690118.1	mucosal addressin cell adhesion molecule 1 [Chelonia mydas]	18.124	20	6	8	6	409	43.6	5.22	21.56	6
XP_007055204.1	coagulation factor V-like [Chelonia mydas]	18.076	16	6	11	6	374	42.2	7.3	25.82	6	1.341	0.901	1.63	1.4669	1.08564	220.6	164.5	132.1	146.6	214.7	131.8	212.7	145	196.5	181
XP_007070317.2	carbonic anhydrase 6 isoform X1 [Chelonia mydas]	17.941	12	5	5	5	522	58.6	6.84	15.9	5	0.908	1.073	1.501	1.53811	0.873913	83.8	92.3	67	62.4	84.1	56.1	66.6	43.3	20.1	23
XP_007053239.1	14-3-3 protein theta [Chelonia mydas]	17.865	28	6	6	3	245	27.8	4.78	15.6	6	9.312	2.826	3.684	2.61314	2.57576	80	8.6	39.8	14.1	20.2	5.5	35.8	13.7	25.5	9.9
XP_027673916.1	properdin [Chelonia mydas]	17.809	28	4	7	4	209	23.5	8.47	15.15	4
XP_027690407.1	LOW QUALITY PROTEIN: integrin alpha-D-like [Chelonia mydas]	17.59	4	4	18	2	1109	121.3	6.23	35.12	4	1.181	0.805	0.533	0.446716	1.60128	248.7	210.6	119.8	148.9	197.4	370	102.7	229.9	399.2	249.3
XP_007052694.1	coagulation factor IX-like [Chelonia mydas]	17.53	12	6	7	6	628	69.2	6.7	17.64	6	1.13	0.671	1.002	1.54672	0.895351	374.7	331.7	437.7	652.3	515.7	514.8	667.1	431.3	452.6	505.5
XP_027685297.1	pulmonary surfactant-associated protein D [Chelonia mydas]	17.458	27	4	5	4	211	22.2	5.96	17.54	4
XP_027686034.1	fibrinogen-like protein 1 isoform X1 [Chelonia mydas]	17.307	21	5	6	5	346	40	7.68	17.79	5	0.815	1.226	1.226	0.760726	1.20994	114.8	141	131.5	107.3	143	116.7	92.2	121.2	163.1	134.8
XP_007071382.2	avidin [Chelonia mydas]	17.219	31	3	5	3	172	19	8.75	13.19	3
XP_027685637.1	ficolin-1 [Chelonia mydas]	17.062	17	5	5	4	332	35.9	7.83	13.95	5	0.602	1.814	1.299	3.38235	2.54545	20.4	33.9	25.8	14.2	72.7	56	34.5	10.2	39.2	15.4
XP_027684900.1	fibrillin-1 [Chelonia mydas]	16.972	3	6	6	6	2870	311.8	4.88	12.81	6
XP_027679466.1	peroxiredoxin-6 [Chelonia mydas]	16.956	34	6	6	6	223	25.1	6.58	14.38	6
XP_027689595.1	immunoglobulin gamma-1 heavy chain-like [Chelonia mydas]	16.922	22	5	9	5	240	25.9	7.64	24.95	5
XP_027679579.1	apolipoprotein M [Chelonia mydas]	16.908	41	3	8	3	172	19.7	4.88	23.44	3
XP_007068990.1	cathepsin B [Chelonia mydas]	16.796	18	4	4	4	340	37.4	5.71	14.42	4
XP_027676508.1	calreticulin [Chelonia mydas]	16.713	11	4	4	4	416	48	4.54	10.3	4
XP_007068355.1	LOW QUALITY PROTEIN: hepatocyte growth factor-like protein [Chelonia mydas]	16.71	10	5	5	5	713	81.1	7.8	12.51	5
XP_007061069.1	collagen alpha-1(V) chain [Chelonia mydas]	16.667	4	5	6	5	1838	184.8	5	13.01	5	0.226	0.775	1.316	0.312876	0.194099	17.6	77.7	20.7	26.7	25.9	19.7	26	83.1	25	128.8
XP_027680817.1	vascular cell adhesion protein 1 [Chelonia mydas]	16.595	10	4	4	4	715	77.9	4.77	10.35	4
XP_027681162.1	creatine kinase B-type [Chelonia mydas]	16.58	15	3	5	3	414	46.3	7.37	18.7	3
XP_007060057.1	filamin-B isoform X1 [Chelonia mydas]	16.45	2	3	12	1	2684	286	5.49	30.1	3
XP_027679454.1	E-selectin [Chelonia mydas]	16.229	12	4	5	4	615	67.7	4.81	15.09	4
XP_007069883.1	voltage-dependent calcium channel subunit alpha-2/delta-1-like [Chelonia mydas]	16.227	9	5	5	5	781	88.6	5.81	11.16	5
XP_007053785.1	GDH/6PGL endoplasmic bifunctional protein [Chelonia mydas]	16.201	8	5	5	5	790	89.4	7.27	17.29	5	1.764	0.846	0.941	1.68191	0.947287	241	136.6	54.4	64.3	68.3	72.6	158.1	94	61.1	64.5
XP_007071410.1	apolipoprotein D [Chelonia mydas]	16.064	28	4	11	4	188	21.7	4.88	33.11	4
XP_007059590.2	protein disulfide-isomerase A3 [Chelonia mydas]	15.975	11	6	6	6	596	65.5	6.51	6.83	6
XP_027688665.1	superoxide dismutase [Cu-Zn] [Chelonia mydas]	15.861	41	5	5	5	175	18.2	6.87	9.87	5
XP_007062834.1	WAP, Kazal, immunoglobulin, Kunitz and NTR domain-containing protein 2 [Chelonia mydas]	15.767	12	6	6	6	570	64	6.46	15.6	6
XP_027688588.1	aminopeptidase B [Chelonia mydas]	15.738	14	6	7	6	488	55	5.76	21.42	6
XP_007058616.1	keratin, type II cytoskeletal 6A [Chelonia mydas]	15.668	6	4	20	3	603	62.7	8.22	49.94	4	0.507	0.651	0.778	1.0091	1.42292	46.7	92	40.1	61.5	36.3	46.7	66.5	65.9	72	50.6
XP_007071622.2	cytochrome c [Chelonia mydas]	15.482	25	4	6	4	163	18	9.7	23.88	4	1.94	1.478	0.988	1.183	1.57357	254.9	131.4	197.9	133.9	172.8	174.9	190.7	161.2	209.6	133.2
XP_007056052.1	carboxypeptidase Q [Chelonia mydas]	15.207	14	5	5	5	469	52	5.62	10.79	5
XP_027686210.1	LOW QUALITY PROTEIN: acetylcholinesterase-like [Chelonia mydas]	15.136	15	4	6	4	564	61.1	7.14	21.1	4
XP_027673417.1	CD44 antigen isoform X1 [Chelonia mydas]	15.054	2	3	8	3	1244	136.7	5.05	18.77	3
XP_007072173.2	elongation factor 2 [Chelonia mydas]	14.631	8	4	5	4	858	95.4	6.83	15.39	4
XP_007062842.1	nucleoside diphosphate kinase [Chelonia mydas]	14.421	46	5	8	5	153	17.3	8.02	19.43	5
XP_027687250.1	basement membrane proteoglycan-like [Chelonia mydas]	14.362	14	4	5	4	410	44.7	8.25	16.39	4
XP_007061563.1	elongation factor 1-alpha 1 [Chelonia mydas]	14.282	17	4	5	4	462	50.1	9.07	16.98	4	2.5	1.739	1.192	1	1.8	1.2	0.5	1	0.6	0.6	0.5	0.6	0.6	0.9	0.5
XP_027676797.1	keratin, type II cytoskeletal 6A-like [Chelonia mydas]	14.213	9	4	15	1	412	45.6	5.94	30.6	4
XP_007055484.1	alpha-mannosidase 2 [Chelonia mydas]	14.175	7	5	5	5	1153	132.1	6.84	12.17	5
XP_027689726.1	flavin reductase (NADPH) [Chelonia mydas]	14.101	25	4	8	4	234	25.2	7.5	25.13	4
XP_007064046.1	protein kinase C-binding protein NELL2 [Chelonia mydas]	14.098	7	5	5	5	816	91.3	5.68	15.56	5
XP_027684247.1	LOW QUALITY PROTEIN: IgGFc-binding protein [Chelonia mydas]	14.061	1	2	8	1	2925	315.7	6.58	31.76	2
XP_007059160.1	ezrin [Chelonia mydas]	13.962	9	6	7	1	586	69.2	6.47	14.41	6
XP_027676103.1	mannan-binding lectin serine protease 1 [Chelonia mydas]	13.949	10	4	4	4	730	81.8	5.31	11.11	4
XP_007064332.1	ornithine carbamoyltransferase, mitochondrial [Chelonia mydas]	13.898	19	4	4	4	354	39.8	7.18	13.36	4	3.083	1.082	0.235	0.62037	1.54472	71.4	23.2	13.1	12.1	10.6	45.2	6.7	10.8	38	24.6
XP_007058771.1	dickkopf-related protein 3 [Chelonia mydas]	13.893	17	3	4	3	289	32	4.51	13.8	3
XP_007063410.2	metalloproteinase inhibitor 2 [Chelonia mydas]	13.885	14	3	5	3	220	24.2	7.91	16.54	3
XP_027684164.1	endoplasmic reticulum mannosyl-oligosaccharide 1,2-alpha-mannosidase [Chelonia mydas]	13.841	7	3	4	3	666	75.5	6.98	10.02	3
XP_007055922.1	N-acyl-aromatic-L-amino acid amidohydrolase (carboxylate-forming) [Chelonia mydas]	13.725	23	4	6	4	310	34.8	5.81	16.29	4
XP_007067316.1	pulmonary surfactant-associated protein D [Chelonia mydas]	13.701	15	4	4	4	372	38.3	9.32	11.86	4
XP_027690386.1	integrin alpha-L [Chelonia mydas]	13.548	5	6	7	6	1166	127.5	5.47	6.28	6	1.023	1.939	2.014	2.8287	1.09505	61.9	60.5	135.7	70	117.8	58.5	183.3	64.8	55.3	50.5
XP_007058980.1	fumarate hydratase, mitochondrial [Chelonia mydas]	13.419	12	4	4	4	488	52.4	6.76	13.3	4
XP_027683238.1	LOW QUALITY PROTEIN: polymeric immunoglobulin receptor [Chelonia mydas]	13.337	10	4	4	4	613	68	6.37	10.75	4	2.567	0.657	1.024	0.436835	1.56373	280.6	109.3	23.1	35.2	32.9	32.1	65.7	150.4	206.1	131.8
XP_007055647.1	mimecan [Chelonia mydas]	13.318	11	3	8	3	297	34	6.39	18.85	3	1.33	1.113	0.833	1.76795	1.16375	83.6	62.9	56.4	50.7	46.5	55.8	105.9	59.9	93.1	80
XP_007067357.1	14-3-3 protein beta/alpha [Chelonia mydas]	13.248	23	5	5	2	244	27.8	4.83	12.12	5
XP_027688575.1	cytosolic phospholipase A2 gamma [Chelonia mydas]	13.241	12	5	6	5	512	56.7	6.15	15.01	5
XP_027679422.1	sulfhydryl oxidase 1 [Chelonia mydas]	13.208	7	3	3	3	649	73.9	8.82	10.37	3
XP_027687469.1	heme-binding protein 2 [Chelonia mydas]	13.141	22	2	4	2	137	15.4	7.34	14.46	2
XP_007066674.1	cathepsin D [Chelonia mydas]	13.072	15	5	6	5	396	42.8	6.42	12.03	5
XP_007060526.1	apolipoprotein A-V [Chelonia mydas]	13.059	13	4	4	4	365	42.8	6.33	9.83	4	0.123	1.484	0.887	0.185444	0.370895	36.3	295.4	71.5	48.2	45.6	51.4	37.2	200.6	57.6	155.3
XP_027689474.1	macrophage colony-stimulating factor 1 receptor [Chelonia mydas]	12.985	5	4	4	4	960	107.7	6.34	11.74	4
XP_027690128.1	interleukin-27 subunit beta [Chelonia mydas]	12.955	16	4	5	4	312	34.4	7.42	14.08	4
XP_027674745.1	podocalyxin [Chelonia mydas]	12.673	6	3	3	3	581	59.4	6.13	9.71	3	1.313	1.454	1.517	0.917808	1.18537	16.4	12.5	22.4	15.4	34.1	22.5	20.1	21.9	24.3	20.5
XP_007055843.1	kunitz-type protease inhibitor 1 isoform X1 [Chelonia mydas]	12.65	10	4	4	4	503	55.7	5.25	9.66	4
XP_027687290.1	protein-L-isoaspartate(D-aspartate) O-methyltransferase-like isoform X1 [Chelonia mydas]	12.459	22	4	4	4	249	27.3	7.18	10.2	4	0.582	0.695	1.951	1.57057	0.585253	53	91	40.2	57.8	93.4	47.9	156.9	99.9	50.8	86.8
XP_007054524.1	sarcalumenin [Chelonia mydas]	12.43	8	5	5	5	796	87.5	4.63	11.08	5
XP_007071255.1	L-lactate dehydrogenase B chain [Chelonia mydas]	12.429	16	4	7	3	333	36.4	7.03	14.45	4	1.953	1.086	0.971	4	1.33333	0.5	0.2	0.4	0.3	0.3	0.3	0.4	0.1	0.4	0.3
XP_007058598.1	keratin, type II cytoskeletal 5-like [Chelonia mydas]	12.339	7	4	12	1	534	57.3	7.18	23.64	4	0.28	0.715	0.959	1.2605	1.61732	25.7	91.7	20.2	28.3	27.4	28.6	45	35.7	57.9	35.8
XP_007066175.1	fructose-bisphosphate aldolase B [Chelonia mydas]	12.337	12	5	5	3	365	39.8	7.99	11.65	5
XP_027674365.1	hypoxanthine-guanine phosphoribosyltransferase [Chelonia mydas]	12.251	21	4	6	4	221	25.1	7.77	15.19	4
XP_027685090.1	N-acetylgalactosaminyltransferase 7 [Chelonia mydas]	12.16	14	4	4	4	657	75.5	7.3	10.12	4
XP_027690656.1	LOW QUALITY PROTEIN: scavenger receptor cysteine-rich type 1 protein M130-like, partial [Chelonia mydas]	11.977	7	3	4	2	482	52.1	5.2	13.08	3
XP_027690773.1	keratin, type I cytoskeletal 14-like [Chelonia mydas]	11.916	8	5	10	4	495	53	5.07	22.25	5
XP_027686211.1	LOW QUALITY PROTEIN: acetylcholinesterase-like [Chelonia mydas]	11.892	5	2	7	1	575	62.5	7.65	18.76	2
XP_007061572.1	tyrosine-protein kinase receptor Tie-1 isoform X1 [Chelonia mydas]	11.839	5	3	3	3	1125	124.9	6.87	5.86	3	1.277	1.142	0.953	0.791176	1.06395	35.6	27.9	32.8	28.7	32.2	33.8	26.9	34	36.6	34.4
XP_007069727.1	integrin alpha-D-like [Chelonia mydas]	11.823	9	3	4	3	305	33.8	7.37	10.87	3
XP_027683338.1	LOW QUALITY PROTEIN: thioredoxin, partial [Chelonia mydas]	11.761	30	4	4	4	120	13.8	7.21	8.24	4
XP_007063399.1	peptidyl-glycine alpha-amidating monooxygenase isoform X1 [Chelonia mydas]	11.619	6	4	4	4	972	109	6.47	14.24	4	1.422	1.582	0.942	2.02985	1	30.4	21.4	23.1	14.6	21.5	22.8	40.8	20.1	26.4	26.4
XP_027674902.1	dipeptidyl peptidase 4 [Chelonia mydas]	11.515	6	4	4	4	760	85.9	6.09	9.26	4
XP_007068048.2	adenylosuccinate synthetase isozyme 1 [Chelonia mydas]	11.466	9	3	3	3	454	49.9	8.54	5.55	3
XP_027684570.1	LOW QUALITY PROTEIN: uncharacterized protein LOC102945746 [Chelonia mydas]	11.429	8	3	9	3	585	64.4	4.98	27.36	3
XP_027689758.1	LOW QUALITY PROTEIN: ovostatin-like [Chelonia mydas]	11.349	2	3	24	1	1451	161.1	7.85	65.04	3	0.972	0.926	0.837	0.938328	1	99.8	102.8	118.6	128.1	174.5	208.6	184.1	196.2	73.8	73.8
XP_007071851.1	L-lactate dehydrogenase A chain [Chelonia mydas]	11.347	11	3	3	2	332	36.7	7.87	8.73	3
XP_007057769.1	14-3-3 protein epsilon [Chelonia mydas]	11.332	19	4	4	2	255	29.2	4.74	8.17	4
XP_027676807.1	keratin, type II cytoskeletal cochleal [Chelonia mydas]	11.281	8	5	15	3	456	50.5	5.66	29.26	5	0.725	0.702	0.787	1.02749	1.28088	246.2	339.3	205.2	292.2	160.7	204.2	328.9	320.1	306.9	239.6
XP_007062744.2	fibrinogen-like protein 1 isoform X2 [Chelonia mydas]	11.219	15	3	3	3	316	36.7	6.55	9.37	3
XP_007061731.2	selenoprotein Pb-like [Chelonia mydas]	11.087	24	5	5	5	264	29	6.21	16.91	5
XP_027677132.1	LOW QUALITY PROTEIN: leukocyte elastase inhibitor-like [Chelonia mydas]	11.064	9	4	4	2	421	47.5	5.14	11.32	4
XP_027677051.1	desmoglein-2 [Chelonia mydas]	11.015	4	3	3	3	1143	124.6	4.93	7.55	3
XP_007057140.1	serum amyloid A-5 protein-like [Chelonia mydas]	10.978	23	3	8	1	127	14.4	7.96	17.3	3	100	0.01	0.765	7.07692	13.7742	315.5	0.9		2.6	1.3	1.8	18.4	2.6	42.7	3.1
XP_007058883.1	serpin B6 [Chelonia mydas]	10.978	12	3	3	3	378	43.1	5.53	8.89	3
XP_007053774.2	6-phosphogluconate dehydrogenase, decarboxylating [Chelonia mydas]	10.925	11	3	3	3	483	53.2	7.11	7.21	3
XP_007056227.1	cofilin-1 [Chelonia mydas]	10.881	19	2	2	2	166	18.5	7.17	8.46	2
XP_027679078.1	alpha-1,6-mannosylglycoprotein 6-beta-N-acetylglucosaminyltransferase A [Chelonia mydas]	10.774	8	4	4	4	742	84.6	7.62	8.85	4	1.208	1.297	1.226	0.782927	1.20842	44.2	36.5	46.9	36.2	38.7	31.6	32.1	41	57.4	47.5
XP_027690140.1	complement factor D-like [Chelonia mydas]	10.767	23	3	3	3	257	28.3	7.9	9.65	3	1.518	1.301	1.113	1.6	0.975113	46.6	30.7	36.2	27.8	28.2	25.3	47.2	29.5	43.1	44.2
XP_027686222.1	LOW QUALITY PROTEIN: acetylcholinesterase-like, partial [Chelonia mydas]	10.733	13	3	5	3	455	49.5	6.64	13.39	3
XP_027674439.1	adhesion G-protein coupled receptor G6 isoform X1 [Chelonia mydas]	10.732	4	3	3	3	1252	139.1	6.24	8.18	3
XP_007063824.1	immunoglobulin lambda variable 5-37 [Chelonia mydas]	10.68	17	2	8	2	143	15.3	8.35	20.62	2	0.754	1.465	1.08	0.952199	0.96423	62.4	82.7	35.6	24.3	13.9	12.9	49.8	52.3	62	64.3
XP_007057184.1	serum amyloid A-5 protein-like [Chelonia mydas]	10.426	27	3	6	1	108	12.2	7.44	14.53	3
XP_027686168.1	LOW QUALITY PROTEIN: scavenger receptor cysteine-rich type 1 protein M130-like [Chelonia mydas]	10.375	3	2	3	2	1786	191	5.62	11.41	2
XP_027677102.1	desmocollin-2 [Chelonia mydas]	10.355	4	3	3	3	830	91.8	6.04	8.01	3
XP_027690820.1	complement factor B-like [Chelonia mydas]	10.224	10	2	4	2	401	44.2	7.46	12.4	2
XP_027676070.1	interleukin-1 receptor accessory protein isoform X2 [Chelonia mydas]	10.205	7	3	4	3	684	77.5	7.88	11.99	3
XP_027684699.1	low-density lipoprotein receptor-related protein 1-like [Chelonia mydas]	10.175	1	3	3	3	3961	440.2	5.47	8.16	3
XP_027673749.1	integrin alpha-M-like [Chelonia mydas]	10.089	16	3	13	1	259	28.6	5.66	27.76	3
XP_027678391.1	hephaestin [Chelonia mydas]	10.063	1	2	13	1	1160	131.4	6.16	11.59	2
XP_007058208.1	myosin-11 isoform X1 [Chelonia mydas]	10.046	3	4	4	2	1981	228.7	5.48	5.53	4
XP_007062710.1	myosin-9 [Chelonia mydas]	10.037	2	3	3	1	1960	226.8	5.58	7.69	3
XP_007060222.2	phosphoglycerate kinase 1 [Chelonia mydas]	9.982	12	3	3	3	417	44.7	7.72	9.43	3
XP_027673324.1	selenoprotein P [Chelonia mydas]	9.981	13	3	9	3	297	33.6	7.46	24.54	3
XP_027683942.1	semaphorin-7A [Chelonia mydas]	9.867	7	3	3	3	636	72.3	7.93	4.88	3
XP_007061719.1	peroxiredoxin-1 [Chelonia mydas]	9.855	19	4	4	4	199	22.2	8.12	8.56	4
XP_007065616.1	annexin A1 [Chelonia mydas]	9.6	14	4	4	4	341	38.1	6.92	8.4	4
XP_027681183.1	WD repeat-containing protein 1 [Chelonia mydas]	9.579	4	3	3	3	607	66.4	6.76	4.27	3
XP_007054932.2	integrin beta-1 [Chelonia mydas]	9.556	4	3	3	3	803	88.5	5.71	5.23	3
XP_027674257.1	complement C1q tumor necrosis factor-related protein 3-like, partial [Chelonia mydas]	9.513	16	2	3	2	211	22.5	6.93	9.12	2
XP_027686376.1	trypsin isoform X1 [Chelonia mydas]	9.481	9	3	7	3	266	28.8	7.77	11.61	3
XP_027681389.1	immunoglobulin kappa light chain-like [Chelonia mydas]	9.402	12	2	6	2	253	27	7.18	21.71	2
XP_007061081.1	A disintegrin and metalloproteinase with thrombospondin motifs 13 [Chelonia mydas]	9.273	5	4	4	4	1392	153.2	6.29	4.41	4
XP_007055117.1	glutathione S-transferase isoform X1 [Chelonia mydas]	9.257	23	3	3	3	222	25.4	8.47	10.15	3
XP_027673275.1	platelet endothelial cell adhesion molecule isoform X1 [Chelonia mydas]	8.974	3	2	3	2	730	81.7	7.42	4.35	2
XP_007056954.1	fibulin-2 [Chelonia mydas]	8.933	3	3	3	3	1217	134.7	5	7.19	3
XP_007062675.2	exostosin-like 2 [Chelonia mydas]	8.761	15	3	4	3	331	37.8	8.57	11.17	3	0.806	1.091	1.194	0.641104	0.80102	44.5	55.3	27	24.7	29.7	24.9	20.9	32.6	31.4	39.2
XP_027681241.1	alcohol dehydrogenase class-3 [Chelonia mydas]	8.753	7	3	3	3	374	39.5	7.65	7.51	3
XP_007066111.1	ficolin-2 [Chelonia mydas]	8.693	23	3	3	2	222	24.9	7.49	6.61	3
XP_027687652.1	duodenase-1 [Chelonia mydas]	8.531	14	3	5	3	465	51.4	6.92	14.75	3
XP_027682202.1	LOW QUALITY PROTEIN: serine protease 27-like [Chelonia mydas]	8.53	9	3	3	3	306	33.8	9.58	4.29	3	0.477	0.098	0.701	0.695187	1.68027	15.6	32.7	26.4	269.8	73.5	104.8	26	37.4	24.7	14.7
XP_007065193.1	chitotriosidase-1 isoform X1 [Chelonia mydas]	8.528	9	3	3	3	481	53.7	8	2.34	3	0.758	0.427	0.965	1.47458	1.07692	8.9	11.8	8.2	19.1	7	7.2	8.7	5.9	5.6	5.2
XP_007054886.1	myosin-binding protein C, fast-type-like, partial [Chelonia mydas]	8.483	12	3	3	3	313	35.5	6.05	7.39	3
XP_027673906.1	immunoglobulin lambda variable 5-45, partial [Chelonia mydas]	8.471	31	3	3	3	136	14.7	5.96	7.28	3
XP_007057754.1	fructose-bisphosphate aldolase C [Chelonia mydas]	8.464	12	4	4	1	364	39.4	6.44	10.2	4
XP_027677227.1	tyrosine-protein kinase Mer-like [Chelonia mydas]	8.33	14	2	2	2	230	25.9	7.58	6.86	2
XP_007070913.2	mannosyl-oligosaccharide 1,2-alpha-mannosidase IC [Chelonia mydas]	8.311	6	3	3	3	627	69.9	8.53	7.21	3
XP_007071381.2	avidin [Chelonia mydas]	8.31	16	2	3	2	107	11.8	9.83	9.72	2
XP_007052981.1	carbonic anhydrase 3 [Chelonia mydas]	8.242	14	3	4	3	264	29.9	7.31	3.67	3
XP_027688012.1	ubiquitin-40S ribosomal protein S27a [Chelonia mydas]	8.231	16	2	2	2	156	18	9.64	6.64	2
XP_027675825.1	CD166 antigen [Chelonia mydas]	8.194	4	2	2	2	630	70.1	6.01	7.04	2
XP_027689288.1	avidin-like [Chelonia mydas]	8.142	19	3	4	3	149	16.3	8.68	11.49	3
XP_007057182.2	lymphatic vessel endothelial hyaluronic acid receptor 1 [Chelonia mydas]	8.035	9	3	4	3	315	34.9	8.21	10.45	3	1.556	1.061	0.873	1.36384	1.35187	205	131.7	214.6	202.3	251.3	287.9	244.4	179.2	252.8	187
XP_027678688.1	cell adhesion molecule 1, partial [Chelonia mydas]	7.992	10	3	3	3	428	47.3	4.87	7.76	3
XP_027680905.1	galectin-1 [Chelonia mydas]	7.865	22	2	5	2	135	14.8	6.52	11.12	2
XP_027687654.1	lysophospholipid acyltransferase LPCAT4 [Chelonia mydas]	7.769	4	2	3	2	684	75	8.65	6.07	2
XP_027688718.1	gamma-glutamyl hydrolase [Chelonia mydas]	7.617	8	2	3	2	328	37.2	7.85	10.49	2	1.967	0.954	1.484	1.52794	0.8394	87.7	44.6	33.7	35.3	30.3	20.4	79.3	51.9	39.2	46.7
XP_027688049.1	prothymosin alpha isoform X1 [Chelonia mydas]	7.585	13	2	2	2	111	12.2	3.78	5.78	2
XP_007066131.2	LOW QUALITY PROTEIN: transgelin-2 [Chelonia mydas]	7.53	15	2	2	2	221	24.1	6.2	7.24	2
XP_007064597.1	chymotrypsinogen A [Chelonia mydas]	7.465	9	2	2	2	264	27.9	7.97	6.52	2
XP_027689922.1	purine nucleoside phosphorylase [Chelonia mydas]	7.359	11	2	2	2	295	32.1	7.23	6.15	2
XP_027689593.1	immunoglobulin heavy variable 4-4 [Chelonia mydas]	7.334	18	2	2	2	124	13.4	8.18	5.3	2	0.926	1.521	1.272	1.51762	0.45	74.5	80.5	611.4	402.1	86.4	67.9	112	73.8	1.8	4
XP_027676083.1	mannan-binding lectin serine protease 1-like [Chelonia mydas]	7.323	7	2	2	2	277	30.5	6.77	6.05	2
XP_007066148.1	acid sphingomyelinase-like phosphodiesterase 3b isoform X1 [Chelonia mydas]	7.174	9	2	2	2	463	52.6	6.83	4.67	2
XP_027689734.1	fructose-bisphosphate aldolase A [Chelonia mydas]	7.164	16	3	3	1	241	26.1	8.12	7.91	3
XP_027676722.1	macrophage mannose receptor 1 [Chelonia mydas]	7.131	3	2	2	2	1450	164.7	5.59	6.74	2	3.867	0.759	0.581	1.11111	2.16667	4.3	1.1	1.2	1.6	0.7	1.3	1	0.9	1.3	0.6
XP_007058873.1	cadherin-2 [Chelonia mydas]	7.115	5	2	2	2	900	99.4	4.79	5.13	2
XP_027687534.1	glutamate dehydrogenase 1, mitochondrial [Chelonia mydas]	7.094	5	2	3	2	391	43.1	7.34	9.36	2
XP_007066135.1	serum amyloid P-component [Chelonia mydas]	7.069	15	3	3	3	228	25.1	6.92	5.19	3	2.636	0.371	0.974	6.93578	2.25664	59.5	22.6	7.8	20.9	16.6	17	75.6	10.9	25.5	11.3
XP_007061417.2	insulin-like growth factor-binding protein 3 [Chelonia mydas]	7.039	10	2	2	2	281	31.2	8.43	5.07	2
XP_007056526.1	LOW QUALITY PROTEIN: collagen alpha-1(XXII) chain [Chelonia mydas]	6.932	3	3	3	3	1529	153.4	8.12	4.25	3
XP_007065894.1	ras-related protein Rap-1b isoform X1 [Chelonia mydas]	6.928	21	2	2	2	184	20.8	5.78	5.93	2
XP_027677348.1	aspartate aminotransferase, cytoplasmic [Chelonia mydas]	6.9	7	3	3	3	435	48.6	7.27	3.87	3
XP_007057089.2	immunoglobulin lambda variable 5-37, partial [Chelonia mydas]	6.829	20	2	6	2	121	13.2	7.08	11.42	2
XP_007071480.2	hemoglobin subunit beta isoform X2 [Chelonia mydas]	6.797	16	2	10	1	147	16.3	7.94	18.25	2
XP_007061787.2	adhesion G protein-coupled receptor F5 [Chelonia mydas]	6.768	2	2	2	2	1378	151.7	7.68	5.02	2
XP_007063029.1	troponin T, fast skeletal muscle [Chelonia mydas]	6.714	9	2	3	2	267	32	5.49	7.52	2
XP_007070377.1	fermitin family homolog 3 isoform X1 [Chelonia mydas]	6.709	6	2	2	2	659	75.4	7.3	5.18	2
XP_027680043.1	glutathione peroxidase 1 [Chelonia mydas]	6.638	27	2	2	2	131	15.2	6.52	7.41	2
XP_007064358.2	reversion-inducing cysteine-rich protein with Kazal motifs [Chelonia mydas]	6.606	3	2	2	2	964	105.8	6.6	2.17	2
XP_027687035.1	beta-microseminoprotein-like [Chelonia mydas]	6.563	21	2	2	2	112	12.8	7.53	5.18	2
XP_027674486.1	P-selectin-like isoform X1 [Chelonia mydas]	6.462	4	2	2	2	820	90.6	6.09	2.77	2
XP_007061689.1	dermatopontin [Chelonia mydas]	6.434	11	2	2	2	199	23.5	5.05	5.36	2
XP_027683989.1	LOW QUALITY PROTEIN: neurogenic locus notch homolog protein 3, partial [Chelonia mydas]	6.409	1	2	2	2	1961	207.8	5.54	2.05	2
XP_027684149.1	LOW QUALITY PROTEIN: intelectin-like protein [Chelonia mydas]	6.357	9	2	2	2	351	38.7	7.08	6.58	2
XP_027684049.1	receptor-type tyrosine-protein phosphatase gamma isoform X1 [Chelonia mydas]	6.311	2	2	2	2	1378	154.3	6.35	4.58	2
XP_007053306.1	vitelline membrane outer layer protein 1 homolog [Chelonia mydas]	6.308	9	2	2	2	228	24.9	5.07	3.86	2
XP_027690622.1	uncharacterized protein LOC102944722 [Chelonia mydas]	6.122	2	2	2	2	1073	116	5.34	5.57	2
XP_007060704.1	parvalbumin beta [Chelonia mydas]	6.118	17	2	2	2	109	11.9	4.64	5.39	2
XP_027685150.1	14-3-3 protein gamma [Chelonia mydas]	6.099	11	2	2	1	167	19.2	4.73	4.69	2
XP_027678942.1	astacin-like metalloendopeptidase [Chelonia mydas]	6.086	6	2	2	2	478	53.2	5.45	5.83	2
XP_007058906.1	leukocyte elastase inhibitor [Chelonia mydas]	6.023	12	2	2	2	332	37.3	5.34	7.75	2
XP_027685376.1	epididymal sperm-binding protein 1 [Chelonia mydas]	6.017	9	2	2	2	392	44.1	7.33	5.21	2
XP_007055703.2	collectin-11 isoform X1 [Chelonia mydas]	5.997	9	2	2	2	298	32.3	5.35	4.69	2
XP_007061791.1	platelet-activating factor acetylhydrolase isoform X1 [Chelonia mydas]	5.789	6	2	2	2	441	49.9	6.9	4.96	2
XP_007069060.1	lysozyme g-like [Chelonia mydas]	5.788	12	2	3	2	204	22.9	8.25	8.51	2
XP_007064454.1	protein LEG1 homolog [Chelonia mydas]	5.762	10	3	3	3	380	42.7	6.79	4.92	3
XP_007064306.2	desmoplakin isoform X1 [Chelonia mydas]	5.691	1	2	2	2	2865	331.1	6.49	5.87	2
XP_007068906.1	complement C1q tumor necrosis factor-related protein 3, partial [Chelonia mydas]	5.682	19	2	4	2	129	14.4	6.37	10.26	2
XP_027689489.1	chondroadherin [Chelonia mydas]	5.579	7	2	2	2	361	40.5	9.06	4.39	2
XP_007064087.1	rho GDP-dissociation inhibitor 2 [Chelonia mydas]	5.446	15	2	2	2	200	22.8	5.27	6.19	2
XP_007053835.2	annexin A2 [Chelonia mydas]	5.44	7	2	2	2	411	46.3	8.07	5.46	2
XP_007069619.1	LOW QUALITY PROTEIN: collagen alpha-2(XI) chain, partial [Chelonia mydas]	5.405	1	2	2	2	1551	151.4	7.11	6.06	2
XP_027688356.1	calmodulin [Chelonia mydas]	5.221	11	2	3	2	149	16.8	4.22	6.17	2
XP_007058882.1	heterochromatin-associated protein MENT isoform X1 [Chelonia mydas]	5.206	5	2	2	2	409	46.7	8.75	4.52	2
XP_007054694.1	scavenger receptor cysteine-rich type 1 protein M130, partial [Chelonia mydas]	5.163	3	2	3	2	635	68.3	4.77	7.63	2
XP_007068946.1	tropomyosin alpha-1 chain isoform X5 [Chelonia mydas]	5.136	6	2	2	2	326	37.7	4.7	4.57	2
XP_027682526.1	collagen alpha-6(VI) chain, partial [Chelonia mydas]	5.034	1	2	2	2	2253	246.9	7.25	2.18	2
XP_027674558.1	contactin-1 [Chelonia mydas]	5.034	4	2	2	2	956	106.2	6.68	4.48	2
XP_027683333.1	sushi, von Willebrand factor type A, EGF and pentraxin domain-containing protein 1 [Chelonia mydas]	4.965	1	2	2	2	3483	379.8	5.35	4.64	2
XP_027677568.1	cadherin-15 [Chelonia mydas]	4.87	4	2	2	2	788	85.2	4.82	2.54	2
XP_027678437.1	lysosome-associated membrane glycoprotein 2 isoform X1 [Chelonia mydas]	4.819	5	2	2	2	431	47.6	7.61	5.23	2	1.658	1.26	1.295	1.1492	1.74386	71.8	43.3	64	50.8	81	62.6	64.7	56.3	149.1	85.5
XP_027678084.1	probable aminopeptidase NPEPL1 [Chelonia mydas]	4.775	7	2	2	2	523	56	6.79	5.46	2
XP_007059426.1	biliverdin reductase A [Chelonia mydas]	4.667	7	2	2	2	296	33.3	7.01	5.34	2
XP_007054363.1	cysteine and glycine-rich protein 1 [Chelonia mydas]	4.62	12	2	2	2	193	20.4	8.35	5.35	2
XP_027684048.1	actin-related protein 2/3 complex subunit 4 [Chelonia mydas]	4.439	9	2	2	2	204	23.6	8.75	4.49	2
XP_027680188.1	LOW QUALITY PROTEIN: keratin, type I cytoskeletal 10 [Chelonia mydas]	3.781	5	2	3	1	342	38.8	4.89	3.27	2
XP_007066611.1	histone H4 [Chelonia mydas]	3.773	21	2	2	2	103	11.2	9.95	2.34	2
XP_007058893.1	tubulin beta-1 chain [Chelonia mydas]	3.674	5	2	2	2	445	49.9	4.89	4.45	2	1.529	1.003	0.665	1.5	1.25	0.4	0.3	0.4	0.4	0.3	0.4	0.3	0.2	0.5	0.4
XP_027677461.1	cadherin-1-like [Chelonia mydas]	3.67	6	2	3	2	406	45.4	7.36	6.65	2
XP_027682260.1	uncharacterized protein LOC102945886 [Chelonia mydas]	3.613	10	2	2	2	536	59.5	11.14	2.74	2	3.465	3.506	2.093	0.552764	1.80072	25.9	7.5	61.6	17.6	39.7	19	11	19.9	49.7	27.6
XP_007063200.2	destrin [Chelonia mydas]	3.546	12	2	2	2	165	18.4	7.53	2.09	2
XP_007057926.1	glutathione S-transferase omega-1 [Chelonia mydas]	3.46	9	2	2	2	242	27.4	7.96	4.9	2

## Sheet: Supplemental File 2
Entry	Entry name	Protein names	Gene names	Organism	Length	Gene ontology IDs	Gene ontology (molecular function)	Gene ontology (cellular component)	Gene ontology (biological process)
E9Q414	APOB_MOUSE	Apolipoprotein B-100 (Apo B-100) [Cleaved into: Apolipoprotein B-48 (Apo B-48)]	Apob	Mus musculus (Mouse)	4505	GO:0001701; GO:0005543; GO:0005576; GO:0005615; GO:0005737; GO:0005783; GO:0005829; GO:0006629; GO:0006642; GO:0007283; GO:0007399; GO:0008201; GO:0008203; GO:0009566; GO:0009615; GO:0009743; GO:0009791; GO:0010269; GO:0010628; GO:0010744; GO:0010884; GO:0010886; GO:0012506; GO:0016042; GO:0019433; GO:0030301; GO:0030317; GO:0031983; GO:0032355; GO:0032496; GO:0033344; GO:0034359; GO:0034361; GO:…	cholesterol transfer activity [GO:0120020]; heparin binding [GO:0008201]; lipase binding [GO:0035473]; low-density lipoprotein particle receptor binding [GO:0050750]; phospholipid binding [GO:0005543]	chylomicron [GO:0042627]; cytoplasm [GO:0005737]; cytosol [GO:0005829]; endoplasmic reticulum [GO:0005783]; endoplasmic reticulum exit site [GO:0070971]; extracellular region [GO:0005576]; extracellular space [GO:0005615]; high-density lipoprotein particle [GO:0034364]; intermediate-density lipoprotein particle [GO:0034363]; intracellular membrane-bounded organelle [GO:0043231]; low-density lipop…	artery morphogenesis [GO:0048844]; cellular response to prostaglandin stimulus [GO:0071379]; cellular response to tumor necrosis factor [GO:0071356]; cholesterol efflux [GO:0033344]; cholesterol homeostasis [GO:0042632]; cholesterol metabolic process [GO:0008203]; cholesterol transport [GO:0030301]; fertilization [GO:0009566]; flagellated sperm motility [GO:0030317]; in utero embryonic developmen…
Q01833	CO3_NAJNA	Complement C3 [Cleaved into: Complement C3 beta chain; Complement C3 alpha chain; C3a anaphylatoxin; Complement C3b alpha' chain; Complement C3f fragment]	C3	Naja naja (Indian cobra)	1651	GO:0004866; GO:0005615; GO:0006954; GO:0006957; GO:0006958	endopeptidase inhibitor activity [GO:0004866]	extracellular space [GO:0005615]	complement activation, alternative pathway [GO:0006957]; complement activation, classical pathway [GO:0006958]; inflammatory response [GO:0006954]
J3S836	VCO3_CROAD	Venom factor (VF) (CVF-like) (Complement C3 homolog) [Cleaved into: VF alpha chain; VF gamma chain; VF beta chain]		Crotalus adamanteus (Eastern diamondback rattlesnake)	1652	GO:0004866; GO:0005615; GO:0006954; GO:0006956; GO:0046872; GO:0090729	endopeptidase inhibitor activity [GO:0004866]; metal ion binding [GO:0046872]; toxin activity [GO:0090729]	extracellular space [GO:0005615]	complement activation [GO:0006956]; inflammatory response [GO:0006954]
P20742	PZP_HUMAN	Pregnancy zone protein (C3 and PZP-like alpha-2-macroglobulin domain-containing protein 6)	PZP CPAMD6	Homo sapiens (Human)	1482	GO:0002020; GO:0004866; GO:0004867; GO:0005576; GO:0005615; GO:0007565; GO:0070062; GO:0072562	endopeptidase inhibitor activity [GO:0004866]; protease binding [GO:0002020]; serine-type endopeptidase inhibitor activity [GO:0004867]	blood microparticle [GO:0072562]; extracellular exosome [GO:0070062]; extracellular region [GO:0005576]; extracellular space [GO:0005615]	female pregnancy [GO:0007565]
P19121	ALBU_CHICK	Serum albumin (Alpha-livetin) (allergen Gal d 5)	ALB	Gallus gallus (Chicken)	615	GO:0003677; GO:0005504; GO:0005615; GO:0005737; GO:0008144; GO:0009267; GO:0009615; GO:0015643; GO:0030170; GO:0032991; GO:0033189; GO:0036094; GO:0043066; GO:0046872; GO:0051659; GO:0060417	DNA binding [GO:0003677]; drug binding [GO:0008144]; fatty acid binding [GO:0005504]; metal ion binding [GO:0046872]; pyridoxal phosphate binding [GO:0030170]; small molecule binding [GO:0036094]; toxic substance binding [GO:0015643]	cytoplasm [GO:0005737]; extracellular space [GO:0005615]; protein-containing complex [GO:0032991]; yolk [GO:0060417]	cellular response to starvation [GO:0009267]; maintenance of mitochondrion location [GO:0051659]; negative regulation of apoptotic process [GO:0043066]; response to virus [GO:0009615]; response to vitamin A [GO:0033189]
P02788	TRFL_HUMAN	Lactotransferrin (Lactoferrin) (EC 3.4.21.-) (Growth-inhibiting protein 12) (Talalactoferrin) [Cleaved into: Lactoferricin-H (Lfcin-H); Kaliocin-1; Lactoferroxin-A; Lactoferroxin-B; Lactoferroxin-C]	LTF GIG12 LF	Homo sapiens (Human)	710	GO:0001503; GO:0001530; GO:0001817; GO:0001895; GO:0002227; GO:0003677; GO:0004252; GO:0004869; GO:0005506; GO:0005576; GO:0005615; GO:0005623; GO:0005634; GO:0005737; GO:0006959; GO:0008201; GO:0009986; GO:0019730; GO:0019731; GO:0019732; GO:0030141; GO:0031640; GO:0031665; GO:0032680; GO:0032780; GO:0032991; GO:0033214; GO:0033690; GO:0034145; GO:0035580; GO:0042581; GO:0043066; GO:0043123; GO:…	cysteine-type endopeptidase inhibitor activity [GO:0004869]; DNA binding [GO:0003677]; heparin binding [GO:0008201]; iron ion binding [GO:0005506]; lipopolysaccharide binding [GO:0001530]; protein serine/threonine kinase activator activity [GO:0043539]; serine-type endopeptidase activity [GO:0004252]	cell [GO:0005623]; cell surface [GO:0009986]; cytoplasm [GO:0005737]; extracellular exosome [GO:0070062]; extracellular region [GO:0005576]; extracellular space [GO:0005615]; nucleus [GO:0005634]; phagocytic vesicle lumen [GO:0097013]; protein-containing complex [GO:0032991]; secretory granule [GO:0030141]; specific granule [GO:0042581]; specific granule lumen [GO:0035580]; tertiary granule lumen…	antibacterial humoral response [GO:0019731]; antifungal humoral response [GO:0019732]; antimicrobial humoral immune response mediated by antimicrobial peptide [GO:0061844]; antimicrobial humoral response [GO:0019730]; bone morphogenesis [GO:0060349]; cellular protein metabolic process [GO:0044267]; defense response to Gram-negative bacterium [GO:0050829]; defense response to Gram-positive bacteri…
Q63041	A1M_RAT	Alpha-1-macroglobulin (Alpha-1-M) (Alpha-1-macroglobulin 165 kDa subunit) [Cleaved into: Alpha-1-macroglobulin 45 kDa subunit]	A1m Pzp	Rattus norvegicus (Rat)	1500	GO:0002020; GO:0004866; GO:0004867; GO:0005615; GO:0007566; GO:0044877; GO:0048403; GO:0048406	brain-derived neurotrophic factor binding [GO:0048403]; endopeptidase inhibitor activity [GO:0004866]; nerve growth factor binding [GO:0048406]; protease binding [GO:0002020]; protein-containing complex binding [GO:0044877]; serine-type endopeptidase inhibitor activity [GO:0004867]	extracellular space [GO:0005615]	embryo implantation [GO:0007566]
P02675	FIBB_HUMAN	Fibrinogen beta chain [Cleaved into: Fibrinopeptide B; Fibrinogen beta chain]	FGB	Homo sapiens (Human)	491	GO:0002224; GO:0002250; GO:0002576; GO:0005102; GO:0005198; GO:0005201; GO:0005576; GO:0005577; GO:0005615; GO:0005783; GO:0005886; GO:0005938; GO:0007160; GO:0007596; GO:0009897; GO:0009986; GO:0030198; GO:0031091; GO:0031093; GO:0031639; GO:0034116; GO:0034622; GO:0042730; GO:0043152; GO:0044320; GO:0045087; GO:0045202; GO:0045907; GO:0045921; GO:0050714; GO:0051087; GO:0051258; GO:0051592; GO:…	chaperone binding [GO:0051087]; extracellular matrix structural constituent [GO:0005201]; signaling receptor binding [GO:0005102]; structural molecule activity [GO:0005198]	blood microparticle [GO:0072562]; cell cortex [GO:0005938]; cell surface [GO:0009986]; collagen-containing extracellular matrix [GO:0062023]; endoplasmic reticulum [GO:0005783]; external side of plasma membrane [GO:0009897]; extracellular exosome [GO:0070062]; extracellular region [GO:0005576]; extracellular space [GO:0005615]; extracellular vesicle [GO:1903561]; fibrinogen complex [GO:0005577]; …	adaptive immune response [GO:0002250]; blood coagulation [GO:0007596]; blood coagulation, fibrin clot formation [GO:0072378]; cell-matrix adhesion [GO:0007160]; cellular protein-containing complex assembly [GO:0034622]; cellular response to interleukin-1 [GO:0071347]; cellular response to leptin stimulus [GO:0044320]; extracellular matrix organization [GO:0030198]; fibrinolysis [GO:0042730]; indu…
P13635	CERU_RAT	Ceruloplasmin (EC 1.16.3.1) (Ferroxidase)	Cp	Rattus norvegicus (Rat)	1059	GO:0001889; GO:0004322; GO:0005507; GO:0005615; GO:0005623; GO:0005886; GO:0006826; GO:0006879; GO:0007568; GO:0007584; GO:0015679; GO:0030324; GO:0046658; GO:0046688; GO:0051087; GO:0055072	chaperone binding [GO:0051087]; copper ion binding [GO:0005507]; ferroxidase activity [GO:0004322]	anchored component of plasma membrane [GO:0046658]; cell [GO:0005623]; extracellular space [GO:0005615]; plasma membrane [GO:0005886]	aging [GO:0007568]; cellular iron ion homeostasis [GO:0006879]; iron ion homeostasis [GO:0055072]; iron ion transport [GO:0006826]; liver development [GO:0001889]; lung development [GO:0030324]; plasma membrane copper ion transport [GO:0015679]; response to copper ion [GO:0046688]; response to nutrient [GO:0007584]
P01027	CO3_MOUSE	Complement C3 (HSE-MSF) [Cleaved into: Complement C3 beta chain; C3-beta-c (C3bc); Complement C3 alpha chain; C3a anaphylatoxin; Acylation stimulating protein (ASP) (C3adesArg); Complement C3b alpha' chain; Complement C3c alpha' chain fragment 1; Complement C3dg fragment; Complement C3g fragment; Complement C3d fragment; Complement C3f fragment; Complement C3c alpha' chain fragment 2]	C3	Mus musculus (Mouse)	1663	GO:0001798; GO:0001934; GO:0001970; GO:0004866; GO:0005576; GO:0005615; GO:0006631; GO:0006954; GO:0006956; GO:0006957; GO:0006958; GO:0007596; GO:0008289; GO:0009617; GO:0009986; GO:0010575; GO:0010828; GO:0010866; GO:0010884; GO:0016322; GO:0031715; GO:0032991; GO:0045745; GO:0045766; GO:0048037; GO:0048260; GO:0048639; GO:0050766; GO:0060100; GO:0070374; GO:0097242; GO:0097278; GO:0150062; GO:…	C5L2 anaphylatoxin chemotactic receptor binding [GO:0031715]; cofactor binding [GO:0048037]; endopeptidase inhibitor activity [GO:0004866]; lipid binding [GO:0008289]	cell surface [GO:0009986]; extracellular region [GO:0005576]; extracellular space [GO:0005615]; protein-containing complex [GO:0032991]	amyloid-beta clearance [GO:0097242]; blood coagulation [GO:0007596]; cell surface receptor signaling pathway involved in cell-cell signaling [GO:1905114]; complement activation [GO:0006956]; complement activation, alternative pathway [GO:0006957]; complement activation, classical pathway [GO:0006958]; complement-dependent cytotoxicity [GO:0097278]; complement-mediated synapse pruning [GO:0150062]…
P02679	FIBG_HUMAN	Fibrinogen gamma chain	FGG PRO2061	Homo sapiens (Human)	453	GO:0002224; GO:0002576; GO:0005102; GO:0005198; GO:0005201; GO:0005576; GO:0005577; GO:0005615; GO:0005788; GO:0005886; GO:0007160; GO:0007596; GO:0009306; GO:0009897; GO:0009986; GO:0030198; GO:0031091; GO:0031093; GO:0031639; GO:0034116; GO:0034622; GO:0036345; GO:0042730; GO:0042802; GO:0043687; GO:0044267; GO:0045907; GO:0045921; GO:0046872; GO:0050714; GO:0050839; GO:0051258; GO:0051592; GO:…	cell adhesion molecule binding [GO:0050839]; extracellular matrix structural constituent [GO:0005201]; identical protein binding [GO:0042802]; metal ion binding [GO:0046872]; signaling receptor binding [GO:0005102]; structural molecule activity [GO:0005198]	blood microparticle [GO:0072562]; cell surface [GO:0009986]; collagen-containing extracellular matrix [GO:0062023]; endoplasmic reticulum lumen [GO:0005788]; external side of plasma membrane [GO:0009897]; extracellular exosome [GO:0070062]; extracellular region [GO:0005576]; extracellular space [GO:0005615]; fibrinogen complex [GO:0005577]; plasma membrane [GO:0005886]; platelet alpha granule [GO…	blood coagulation [GO:0007596]; blood coagulation, fibrin clot formation [GO:0072378]; cell-matrix adhesion [GO:0007160]; cellular protein-containing complex assembly [GO:0034622]; cellular protein metabolic process [GO:0044267]; cellular response to interleukin-1 [GO:0071347]; cellular response to interleukin-6 [GO:0071354]; extracellular matrix organization [GO:0030198]; fibrinolysis [GO:004273…
P01023	A2MG_HUMAN	Alpha-2-macroglobulin (Alpha-2-M) (C3 and PZP-like alpha-2-macroglobulin domain-containing protein 5)	A2M CPAMD5 FWP007	Homo sapiens (Human)	1474	GO:0001869; GO:0002020; GO:0002576; GO:0004866; GO:0004867; GO:0005102; GO:0005576; GO:0005615; GO:0005829; GO:0007597; GO:0019838; GO:0019899; GO:0019959; GO:0019966; GO:0022617; GO:0031093; GO:0043120; GO:0048306; GO:0048863; GO:0051056; GO:0062023; GO:0070062; GO:0072562	calcium-dependent protein binding [GO:0048306]; endopeptidase inhibitor activity [GO:0004866]; enzyme binding [GO:0019899]; growth factor binding [GO:0019838]; interleukin-1 binding [GO:0019966]; interleukin-8 binding [GO:0019959]; protease binding [GO:0002020]; serine-type endopeptidase inhibitor activity [GO:0004867]; signaling receptor binding [GO:0005102]; tumor necrosis factor binding [GO:00…	blood microparticle [GO:0072562]; collagen-containing extracellular matrix [GO:0062023]; cytosol [GO:0005829]; extracellular exosome [GO:0070062]; extracellular region [GO:0005576]; extracellular space [GO:0005615]; platelet alpha granule lumen [GO:0031093]	blood coagulation, intrinsic pathway [GO:0007597]; extracellular matrix disassembly [GO:0022617]; negative regulation of complement activation, lectin pathway [GO:0001869]; platelet degranulation [GO:0002576]; regulation of small GTPase mediated signal transduction [GO:0051056]; stem cell differentiation [GO:0048863]
P17475	A1AT_RAT	Alpha-1-antiproteinase (Alpha-1-antitrypsin) (Alpha-1-proteinase inhibitor) (Serpin A1)	Serpina1	Rattus norvegicus (Rat)	411	GO:0001666; GO:0002020; GO:0004866; GO:0004867; GO:0005615; GO:0005783; GO:0005794; GO:0006953; GO:0006954; GO:0010035; GO:0010288; GO:0010951; GO:0014070; GO:0032355; GO:0032496; GO:0033986; GO:0034014; GO:0034097; GO:0042802; GO:0046687; GO:1900004	endopeptidase inhibitor activity [GO:0004866]; identical protein binding [GO:0042802]; protease binding [GO:0002020]; serine-type endopeptidase inhibitor activity [GO:0004867]	endoplasmic reticulum [GO:0005783]; extracellular space [GO:0005615]; Golgi apparatus [GO:0005794]	acute-phase response [GO:0006953]; inflammatory response [GO:0006954]; negative regulation of endopeptidase activity [GO:0010951]; negative regulation of serine-type endopeptidase activity [GO:1900004]; response to chromate [GO:0046687]; response to cytokine [GO:0034097]; response to estradiol [GO:0032355]; response to hypoxia [GO:0001666]; response to inorganic substance [GO:0010035]; response t…
P11722	FINC_CHICK	Fibronectin (FN) (Fragments)	FN1	Gallus gallus (Chicken)	1256	GO:0006953; GO:0007155; GO:0008201; GO:0008360; GO:0016477; GO:0031012	heparin binding [GO:0008201]	extracellular matrix [GO:0031012]	acute-phase response [GO:0006953]; cell adhesion [GO:0007155]; cell migration [GO:0016477]; regulation of cell shape [GO:0008360]
P01025	CO3_PIG	Complement C3 [Cleaved into: Complement C3 beta chain; C3-beta-c (C3bc); Complement C3 alpha chain; C3a anaphylatoxin; Acylation stimulating protein (ASP) (C3adesArg); Complement C3b alpha' chain; Complement C3c alpha' chain fragment 1; Complement C3dg fragment; Complement C3g fragment; Complement C3d fragment; Complement C3f fragment; Complement C3c alpha' chain fragment 2]	C3	Sus scrofa (Pig)	1661	GO:0001934; GO:0004866; GO:0005615; GO:0006631; GO:0006954; GO:0006956; GO:0006957; GO:0006958; GO:0010828; GO:0010866; GO:0010884; GO:0031715; GO:0045087; GO:0045745	C5L2 anaphylatoxin chemotactic receptor binding [GO:0031715]; endopeptidase inhibitor activity [GO:0004866]	extracellular space [GO:0005615]	complement activation [GO:0006956]; complement activation, alternative pathway [GO:0006957]; complement activation, classical pathway [GO:0006958]; fatty acid metabolic process [GO:0006631]; inflammatory response [GO:0006954]; innate immune response [GO:0045087]; positive regulation of glucose transmembrane transport [GO:0010828]; positive regulation of G protein-coupled receptor signaling pathwa…
P01029	CO4B_MOUSE	Complement C4-B [Cleaved into: Complement C4 beta chain; Complement C4 alpha chain; C4a anaphylatoxin; Complement C4 gamma chain]	C4b C4	Mus musculus (Mouse)	1738	GO:0001848; GO:0001849; GO:0004866; GO:0005576; GO:0005615; GO:0006954; GO:0006956; GO:0006958; GO:0016064; GO:0030054; GO:0030246; GO:0030424; GO:0030425; GO:0043025; GO:0044216; GO:0045087; GO:0045202	carbohydrate binding [GO:0030246]; complement binding [GO:0001848]; complement component C1q complex binding [GO:0001849]; endopeptidase inhibitor activity [GO:0004866]	axon [GO:0030424]; cell junction [GO:0030054]; dendrite [GO:0030425]; extracellular region [GO:0005576]; extracellular space [GO:0005615]; neuronal cell body [GO:0043025]; other organism cell [GO:0044216]; synapse [GO:0045202]	complement activation [GO:0006956]; complement activation, classical pathway [GO:0006958]; immunoglobulin mediated immune response [GO:0016064]; inflammatory response [GO:0006954]; innate immune response [GO:0045087]
O19063	SAMP_PIG	Serum amyloid P-component (SAP)	APCS	Sus scrofa (Pig)	224	GO:0001849; GO:0005509; GO:0005615; GO:0006958; GO:0030169; GO:0030246; GO:0042802; GO:0044793; GO:0044869; GO:0044871; GO:0045087; GO:0045656; GO:0046597; GO:0046790	calcium ion binding [GO:0005509]; carbohydrate binding [GO:0030246]; complement component C1q complex binding [GO:0001849]; identical protein binding [GO:0042802]; low-density lipoprotein particle binding [GO:0030169]; virion binding [GO:0046790]	extracellular space [GO:0005615]	complement activation, classical pathway [GO:0006958]; innate immune response [GO:0045087]; negative regulation by host of viral exo-alpha-sialidase activity [GO:0044869]; negative regulation by host of viral glycoprotein metabolic process [GO:0044871]; negative regulation by host of viral process [GO:0044793]; negative regulation of monocyte differentiation [GO:0045656]; negative regulation of v…
Q63416	ITIH3_RAT	Inter-alpha-trypsin inhibitor heavy chain H3 (ITI heavy chain H3) (ITI-HC3) (Inter-alpha-inhibitor heavy chain 3)	Itih3	Rattus norvegicus (Rat)	887	GO:0004867; GO:0005576; GO:0030212	serine-type endopeptidase inhibitor activity [GO:0004867]	extracellular region [GO:0005576]	hyaluronan metabolic process [GO:0030212]
O93510	GELS_CHICK	Gelsolin (Actin-depolymerizing factor) (ADF) (Brevin) (Homogenin)	GSN	Gallus gallus (Chicken)	778	GO:0005509; GO:0005576; GO:0005737; GO:0005856; GO:0045010; GO:0051014; GO:0051015; GO:0051016; GO:0060271	actin filament binding [GO:0051015]; calcium ion binding [GO:0005509]	cytoplasm [GO:0005737]; cytoskeleton [GO:0005856]; extracellular region [GO:0005576]	actin filament severing [GO:0051014]; actin nucleation [GO:0045010]; barbed-end actin filament capping [GO:0051016]; cilium assembly [GO:0060271]
Q96KN2	CNDP1_HUMAN	Beta-Ala-His dipeptidase (EC 3.4.13.20) (CNDP dipeptidase 1) (Carnosine dipeptidase 1) (Glutamate carboxypeptidase-like protein 2) (Serum carnosinase)	CNDP1 CN1 CPGL2 UNQ1915/PRO4380	Homo sapiens (Human)	507	GO:0004180; GO:0005576; GO:0005829; GO:0006508; GO:0008237; GO:0016805; GO:0032268; GO:0046872	carboxypeptidase activity [GO:0004180]; dipeptidase activity [GO:0016805]; metal ion binding [GO:0046872]; metallopeptidase activity [GO:0008237]	cytosol [GO:0005829]; extracellular region [GO:0005576]	proteolysis [GO:0006508]; regulation of cellular protein metabolic process [GO:0032268]
P01008	ANT3_HUMAN	Antithrombin-III (ATIII) (Serpin C1)	SERPINC1 AT3 PRO0309	Homo sapiens (Human)	464	GO:0002020; GO:0002438; GO:0004867; GO:0005576; GO:0005615; GO:0005788; GO:0005886; GO:0007584; GO:0007595; GO:0007596; GO:0008201; GO:0010951; GO:0042802; GO:0043687; GO:0044267; GO:0062023; GO:0070062; GO:0072562; GO:2000266	heparin binding [GO:0008201]; identical protein binding [GO:0042802]; protease binding [GO:0002020]; serine-type endopeptidase inhibitor activity [GO:0004867]	blood microparticle [GO:0072562]; collagen-containing extracellular matrix [GO:0062023]; endoplasmic reticulum lumen [GO:0005788]; extracellular exosome [GO:0070062]; extracellular region [GO:0005576]; extracellular space [GO:0005615]; plasma membrane [GO:0005886]	acute inflammatory response to antigenic stimulus [GO:0002438]; blood coagulation [GO:0007596]; cellular protein metabolic process [GO:0044267]; lactation [GO:0007595]; negative regulation of endopeptidase activity [GO:0010951]; post-translational protein modification [GO:0043687]; regulation of blood coagulation, intrinsic pathway [GO:2000266]; response to nutrient [GO:0007584]
P19823	ITIH2_HUMAN	Inter-alpha-trypsin inhibitor heavy chain H2 (ITI heavy chain H2) (ITI-HC2) (Inter-alpha-inhibitor heavy chain 2) (Inter-alpha-trypsin inhibitor complex component II) (Serum-derived hyaluronan-associated protein) (SHAP)	ITIH2 IGHEP2	Homo sapiens (Human)	946	GO:0004866; GO:0004867; GO:0005576; GO:0005788; GO:0030212; GO:0043687; GO:0044267; GO:0062023; GO:0070062; GO:0072562	endopeptidase inhibitor activity [GO:0004866]; serine-type endopeptidase inhibitor activity [GO:0004867]	blood microparticle [GO:0072562]; collagen-containing extracellular matrix [GO:0062023]; endoplasmic reticulum lumen [GO:0005788]; extracellular exosome [GO:0070062]; extracellular region [GO:0005576]	cellular protein metabolic process [GO:0044267]; hyaluronan metabolic process [GO:0030212]; post-translational protein modification [GO:0043687]
Q29RU4	CO6_BOVIN	Complement component C6	C6	Bos taurus (Bovine)	932	GO:0005576; GO:0005579; GO:0006958; GO:0019835; GO:0045087		extracellular region [GO:0005576]; membrane attack complex [GO:0005579]	complement activation, classical pathway [GO:0006958]; cytolysis [GO:0019835]; innate immune response [GO:0045087]
P05156	CFAI_HUMAN	Complement factor I (EC 3.4.21.45) (C3B/C4B inactivator) [Cleaved into: Complement factor I heavy chain; Complement factor I light chain]	CFI IF	Homo sapiens (Human)	583	GO:0004252; GO:0005044; GO:0005576; GO:0005615; GO:0006958; GO:0016020; GO:0016032; GO:0030449; GO:0045087; GO:0046872; GO:0070062	metal ion binding [GO:0046872]; scavenger receptor activity [GO:0005044]; serine-type endopeptidase activity [GO:0004252]	extracellular exosome [GO:0070062]; extracellular region [GO:0005576]; extracellular space [GO:0005615]; membrane [GO:0016020]	complement activation, classical pathway [GO:0006958]; innate immune response [GO:0045087]; regulation of complement activation [GO:0030449]; viral process [GO:0016032]
A2ASS6	TITIN_MOUSE	Titin (EC 2.7.11.1) (Connectin)	Ttn	Mus musculus (Mouse)	35213	GO:0000794; GO:0001701; GO:0001756; GO:0002020; GO:0003007; GO:0003300; GO:0004674; GO:0004713; GO:0005200; GO:0005509; GO:0005516; GO:0005524; GO:0005859; GO:0005865; GO:0006936; GO:0006941; GO:0007015; GO:0007507; GO:0007512; GO:0008307; GO:0010628; GO:0010737; GO:0019899; GO:0019901; GO:0021591; GO:0030016; GO:0030017; GO:0030018; GO:0030240; GO:0030241; GO:0030506; GO:0031430; GO:0031433; GO:…	actin filament binding [GO:0051015]; actinin binding [GO:0042805]; ankyrin binding [GO:0030506]; ATP binding [GO:0005524]; calcium ion binding [GO:0005509]; calmodulin binding [GO:0005516]; enzyme binding [GO:0019899]; identical protein binding [GO:0042802]; muscle alpha-actinin binding [GO:0051371]; protease binding [GO:0002020]; protein kinase binding [GO:0019901]; protein self-association [GO:…	A band [GO:0031672]; condensed nuclear chromosome [GO:0000794]; I band [GO:0031674]; M band [GO:0031430]; muscle myosin complex [GO:0005859]; myofibril [GO:0030016]; sarcomere [GO:0030017]; striated muscle thin filament [GO:0005865]; Z disc [GO:0030018]	actin filament organization [GO:0007015]; adult heart development [GO:0007512]; cardiac muscle contraction [GO:0060048]; cardiac muscle fiber development [GO:0048739]; cardiac muscle hypertrophy [GO:0003300]; cardiac muscle tissue morphogenesis [GO:0055008]; cardiac myofibril assembly [GO:0055003]; detection of muscle stretch [GO:0035995]; forward locomotion [GO:0043056]; heart development [GO:00…
O18783	PLMN_MACEU	Plasminogen (EC 3.4.21.7) [Cleaved into: Plasmin heavy chain A; Activation peptide; Plasmin heavy chain A, short form; Plasmin light chain B]	PLG	Macropus eugenii (Tammar wallaby) (Notamacropus eugenii)	806	GO:0004252; GO:0005576; GO:0007596; GO:0042730; GO:0048771	serine-type endopeptidase activity [GO:0004252]	extracellular region [GO:0005576]	blood coagulation [GO:0007596]; fibrinolysis [GO:0042730]; tissue remodeling [GO:0048771]
P10039	TENA_CHICK	Tenascin (TN) (Cytotactin) (GMEM) (GP 150-225) (Glioma-associated-extracellular matrix antigen) (Hexabrachion) (JI) (Myotendinous antigen) (Neuronectin) (Tenascin-C) (TN-C)	TNC	Gallus gallus (Chicken)	1808	GO:0005576; GO:0007155		extracellular region [GO:0005576]	cell adhesion [GO:0007155]
P32759	A1AT_CYPCA	Alpha-1-antitrypsin homolog		Cyprinus carpio (Common carp)	372	GO:0004867; GO:0005615; GO:0005623	serine-type endopeptidase inhibitor activity [GO:0004867]	cell [GO:0005623]; extracellular space [GO:0005615]
P19221	THRB_MOUSE	Prothrombin (EC 3.4.21.5) (Coagulation factor II) [Cleaved into: Activation peptide fragment 1; Activation peptide fragment 2; Thrombin light chain; Thrombin heavy chain]	F2 Cf2	Mus musculus (Mouse)	618	GO:0001530; GO:0001934; GO:0004252; GO:0005102; GO:0005509; GO:0005615; GO:0005623; GO:0006953; GO:0007166; GO:0007596; GO:0008047; GO:0008201; GO:0008233; GO:0008284; GO:0008360; GO:0009611; GO:0009897; GO:0010468; GO:0014068; GO:0030168; GO:0030194; GO:0030307; GO:0032967; GO:0042730; GO:0045861; GO:0048712; GO:0051281; GO:0051480; GO:0051838; GO:0061844; GO:0062023; GO:0070053; GO:0070493; GO:…	calcium ion binding [GO:0005509]; enzyme activator activity [GO:0008047]; heparin binding [GO:0008201]; lipopolysaccharide binding [GO:0001530]; peptidase activity [GO:0008233]; serine-type endopeptidase activity [GO:0004252]; signaling receptor binding [GO:0005102]; thrombospondin receptor activity [GO:0070053]	cell [GO:0005623]; collagen-containing extracellular matrix [GO:0062023]; external side of plasma membrane [GO:0009897]; extracellular space [GO:0005615]	acute-phase response [GO:0006953]; antimicrobial humoral immune response mediated by antimicrobial peptide [GO:0061844]; blood coagulation [GO:0007596]; cell surface receptor signaling pathway [GO:0007166]; cytolysis by host of symbiont cells [GO:0051838]; fibrinolysis [GO:0042730]; negative regulation of astrocyte differentiation [GO:0048712]; negative regulation of cytokine production involved …
Q9Y6R7	FCGBP_HUMAN	IgGFc-binding protein (Fcgamma-binding protein antigen) (FcgammaBP)	FCGBP	Homo sapiens (Human)	5405	GO:0070062		extracellular exosome [GO:0070062]
P10643	CO7_HUMAN	Complement component C7	C7	Homo sapiens (Human)	843	GO:0005576; GO:0005579; GO:0005623; GO:0006883; GO:0006956; GO:0006957; GO:0006958; GO:0019835; GO:0030449; GO:0070062		cell [GO:0005623]; extracellular exosome [GO:0070062]; extracellular region [GO:0005576]; membrane attack complex [GO:0005579]	cellular sodium ion homeostasis [GO:0006883]; complement activation [GO:0006956]; complement activation, alternative pathway [GO:0006957]; complement activation, classical pathway [GO:0006958]; cytolysis [GO:0019835]; regulation of complement activation [GO:0030449]
P07358	CO8B_HUMAN	Complement component C8 beta chain (Complement component 8 subunit beta)	C8B	Homo sapiens (Human)	591	GO:0005576; GO:0005579; GO:0006955; GO:0006956; GO:0006957; GO:0006958; GO:0016020; GO:0019835; GO:0030449; GO:0044877; GO:0070062; GO:1903561	protein-containing complex binding [GO:0044877]	extracellular exosome [GO:0070062]; extracellular region [GO:0005576]; extracellular vesicle [GO:1903561]; membrane [GO:0016020]; membrane attack complex [GO:0005579]	complement activation [GO:0006956]; complement activation, alternative pathway [GO:0006957]; complement activation, classical pathway [GO:0006958]; cytolysis [GO:0019835]; immune response [GO:0006955]; regulation of complement activation [GO:0030449]
Q64268	HEP2_RAT	Heparin cofactor 2 (Heparin cofactor II) (HC-II) (Protease inhibitor leuserpin-2) (Serpin D1)	Serpind1 Hcf2	Rattus norvegicus (Rat)	479	GO:0004867; GO:0005615; GO:0007596; GO:0008201; GO:0010951	heparin binding [GO:0008201]; serine-type endopeptidase inhibitor activity [GO:0004867]	extracellular space [GO:0005615]	blood coagulation [GO:0007596]; negative regulation of endopeptidase activity [GO:0010951]
O42414	NFASC_CHICK	Neurofascin	NFASC	Gallus gallus (Chicken)	1369	GO:0005886; GO:0007156; GO:0007411; GO:0016021; GO:0030424; GO:0070593; GO:0098632	cell-cell adhesion mediator activity [GO:0098632]	axon [GO:0030424]; integral component of membrane [GO:0016021]; plasma membrane [GO:0005886]	axon guidance [GO:0007411]; dendrite self-avoidance [GO:0070593]; homophilic cell adhesion via plasma membrane adhesion molecules [GO:0007156]
P48770	CO9_HORSE	Complement component C9	C9	Equus caballus (Horse)	547	GO:0001906; GO:0005579; GO:0005615; GO:0005886; GO:0006957; GO:0006958; GO:0019835; GO:0044218; GO:0051260		extracellular space [GO:0005615]; membrane attack complex [GO:0005579]; other organism cell membrane [GO:0044218]; plasma membrane [GO:0005886]	cell killing [GO:0001906]; complement activation, alternative pathway [GO:0006957]; complement activation, classical pathway [GO:0006958]; cytolysis [GO:0019835]; protein homooligomerization [GO:0051260]
Q28295	VWF_CANLF	von Willebrand factor (vWF)	VWF F8VWF	Canis lupus familiaris (Dog) (Canis familiaris)	2813	GO:0002020; GO:0005178; GO:0005518; GO:0005576; GO:0005783; GO:0007155; GO:0007596; GO:0007599; GO:0019865; GO:0030168; GO:0031589; GO:0033093; GO:0042802; GO:0047485; GO:0051087; GO:0062023	chaperone binding [GO:0051087]; collagen binding [GO:0005518]; identical protein binding [GO:0042802]; immunoglobulin binding [GO:0019865]; integrin binding [GO:0005178]; protease binding [GO:0002020]; protein N-terminus binding [GO:0047485]	collagen-containing extracellular matrix [GO:0062023]; endoplasmic reticulum [GO:0005783]; extracellular region [GO:0005576]; Weibel-Palade body [GO:0033093]	blood coagulation [GO:0007596]; cell adhesion [GO:0007155]; cell-substrate adhesion [GO:0031589]; hemostasis [GO:0007599]; platelet activation [GO:0030168]
A7E3Q8	PLST_BOVIN	Plastin-3 (T-plastin)	PLS3	Bos taurus (Bovine)	630	GO:0005509; GO:0005737; GO:0005884; GO:0032432; GO:0051015; GO:0051017; GO:0051639	actin filament binding [GO:0051015]; calcium ion binding [GO:0005509]	actin filament [GO:0005884]; actin filament bundle [GO:0032432]; cytoplasm [GO:0005737]	actin filament bundle assembly [GO:0051017]; actin filament network formation [GO:0051639]
P79334	PYGM_BOVIN	Glycogen phosphorylase, muscle form (EC 2.4.1.1) (Myophosphorylase)	PYGM	Bos taurus (Bovine)	842	GO:0000166; GO:0005737; GO:0005980; GO:0008184; GO:0030170; GO:0102250; GO:0102499	glycogen phosphorylase activity [GO:0008184]; linear malto-oligosaccharide phosphorylase activity [GO:0102250]; nucleotide binding [GO:0000166]; pyridoxal phosphate binding [GO:0030170]; SHG alpha-glucan phosphorylase activity [GO:0102499]	cytoplasm [GO:0005737]	glycogen catabolic process [GO:0005980]
Q03626	MUG1_RAT	Murinoglobulin-1 (Alpha-1 inhibitor 3 variant I) (Alpha-X protein)	Mug1 A1i3	Rattus norvegicus (Rat)	1487	GO:0002020; GO:0004866; GO:0004867; GO:0005615; GO:0006953; GO:0006954; GO:0007566; GO:0030414	endopeptidase inhibitor activity [GO:0004866]; peptidase inhibitor activity [GO:0030414]; protease binding [GO:0002020]; serine-type endopeptidase inhibitor activity [GO:0004867]	extracellular space [GO:0005615]	acute-phase response [GO:0006953]; embryo implantation [GO:0007566]; inflammatory response [GO:0006954]
Q6S9C8	LKHA4_CHILA	Leukotriene A-4 hydrolase (LTA-4 hydrolase) (EC 3.3.2.6) (Leukotriene A(4) hydrolase)	LTA4H	Chinchilla lanigera (Long-tailed chinchilla) (Chinchilla villidera)	611	GO:0004177; GO:0004301; GO:0004463; GO:0005737; GO:0008237; GO:0008270; GO:0019370; GO:0043171	aminopeptidase activity [GO:0004177]; epoxide hydrolase activity [GO:0004301]; leukotriene-A4 hydrolase activity [GO:0004463]; metallopeptidase activity [GO:0008237]; zinc ion binding [GO:0008270]	cytoplasm [GO:0005737]	leukotriene biosynthetic process [GO:0019370]; peptide catabolic process [GO:0043171]
P07140	ACES_DROME	Acetylcholinesterase (AChE) (EC 3.1.1.7) [Cleaved into: Acetylcholinesterase 16 kDa subunit; Acetylcholinesterase 55 kDa subunit]	Ace CG17907	Drosophila melanogaster (Fruit fly)	649	GO:0001507; GO:0003990; GO:0004104; GO:0005737; GO:0005886; GO:0006581; GO:0007268; GO:0030054; GO:0031225; GO:0042426; GO:0042803; GO:0043083; GO:0043199	acetylcholinesterase activity [GO:0003990]; cholinesterase activity [GO:0004104]; protein homodimerization activity [GO:0042803]; sulfate binding [GO:0043199]	anchored component of membrane [GO:0031225]; cell junction [GO:0030054]; cytoplasm [GO:0005737]; plasma membrane [GO:0005886]; synaptic cleft [GO:0043083]	acetylcholine catabolic process [GO:0006581]; acetylcholine catabolic process in synaptic cleft [GO:0001507]; chemical synaptic transmission [GO:0007268]; choline catabolic process [GO:0042426]
P79263	ITIH4_PIG	Inter-alpha-trypsin inhibitor heavy chain H4 (ITI heavy chain H4) (ITI-HC4) (Inter-alpha-inhibitor heavy chain 4) (Inter-alpha-trypsin inhibitor family heavy chain-related protein) (IHRP) (Major acute phase protein) (MAP)	ITIH4 IHRP	Sus scrofa (Pig)	921	GO:0004867; GO:0005576; GO:0006953; GO:0030212; GO:0034097	serine-type endopeptidase inhibitor activity [GO:0004867]	extracellular region [GO:0005576]	acute-phase response [GO:0006953]; hyaluronan metabolic process [GO:0030212]; response to cytokine [GO:0034097]
P28800	A2AP_BOVIN	Alpha-2-antiplasmin (Alpha-2-AP) (Alpha-2-plasmin inhibitor) (Alpha-2-PI) (Serpin F2)	SERPINF2 PLI	Bos taurus (Bovine)	492	GO:0002020; GO:0002034; GO:0004867; GO:0005577; GO:0005615; GO:0006953; GO:0009986; GO:0010757; GO:0010951; GO:0030199; GO:0032967; GO:0042803; GO:0045597; GO:0045944; GO:0046330; GO:0048514; GO:0048661; GO:0051496; GO:0051918; GO:0070374; GO:0071636	protease binding [GO:0002020]; protein homodimerization activity [GO:0042803]; serine-type endopeptidase inhibitor activity [GO:0004867]	cell surface [GO:0009986]; extracellular space [GO:0005615]; fibrinogen complex [GO:0005577]	acute-phase response [GO:0006953]; blood vessel morphogenesis [GO:0048514]; collagen fibril organization [GO:0030199]; negative regulation of endopeptidase activity [GO:0010951]; negative regulation of fibrinolysis [GO:0051918]; negative regulation of plasminogen activation [GO:0010757]; positive regulation of cell differentiation [GO:0045597]; positive regulation of collagen biosynthetic process…
P05155	IC1_HUMAN	Plasma protease C1 inhibitor (C1 Inh) (C1Inh) (C1 esterase inhibitor) (C1-inhibiting factor) (Serpin G1)	SERPING1 C1IN C1NH	Homo sapiens (Human)	500	GO:0001869; GO:0002576; GO:0004867; GO:0005576; GO:0005615; GO:0006958; GO:0007568; GO:0007597; GO:0008015; GO:0010951; GO:0030449; GO:0031093; GO:0042730; GO:0045087; GO:0062023; GO:0070062; GO:0072562	serine-type endopeptidase inhibitor activity [GO:0004867]	blood microparticle [GO:0072562]; collagen-containing extracellular matrix [GO:0062023]; extracellular exosome [GO:0070062]; extracellular region [GO:0005576]; extracellular space [GO:0005615]; platelet alpha granule lumen [GO:0031093]	aging [GO:0007568]; blood circulation [GO:0008015]; blood coagulation, intrinsic pathway [GO:0007597]; complement activation, classical pathway [GO:0006958]; fibrinolysis [GO:0042730]; innate immune response [GO:0045087]; negative regulation of complement activation, lectin pathway [GO:0001869]; negative regulation of endopeptidase activity [GO:0010951]; platelet degranulation [GO:0002576]; regul…
Q8CG16	C1RA_MOUSE	Complement C1r-A subcomponent (EC 3.4.21.41) (Complement component 1 subcomponent r-A) [Cleaved into: Complement C1r-A subcomponent heavy chain; Complement C1r-A subcomponent light chain]	C1ra C1r	Mus musculus (Mouse)	707	GO:0004252; GO:0005509; GO:0005615; GO:0006958; GO:0031638; GO:0045087	calcium ion binding [GO:0005509]; serine-type endopeptidase activity [GO:0004252]	extracellular space [GO:0005615]	complement activation, classical pathway [GO:0006958]; innate immune response [GO:0045087]; zymogen activation [GO:0031638]
P30623	TTHY_TILRU	Transthyretin (Prealbumin) (TBPA)	TTR	Tiliqua rugosa (Shingleback lizard) (Trachydosaurus rugosus)	150	GO:0005179; GO:0005576; GO:0042572; GO:0070324; GO:0070327	hormone activity [GO:0005179]; thyroid hormone binding [GO:0070324]	extracellular region [GO:0005576]	retinol metabolic process [GO:0042572]; thyroid hormone transport [GO:0070327]
P68390	IOVO_MELGA	Ovomucoid		Meleagris gallopavo (Wild turkey)	185	GO:0004867; GO:0005576	serine-type endopeptidase inhibitor activity [GO:0004867]	extracellular region [GO:0005576]
Q8BTM8	FLNA_MOUSE	Filamin-A (FLN-A) (Actin-binding protein 280) (ABP-280) (Alpha-filamin) (Endothelial actin-binding protein) (Filamin-1) (Non-muscle filamin)	Flna Fln Fln1	Mus musculus (Mouse)	2647	GO:0001525; GO:0001664; GO:0001837; GO:0001974; GO:0003007; GO:0003779; GO:0005080; GO:0005634; GO:0005730; GO:0005737; GO:0005802; GO:0005829; GO:0005884; GO:0005886; GO:0005903; GO:0005911; GO:0005938; GO:0007195; GO:0008134; GO:0010977; GO:0015459; GO:0015629; GO:0016479; GO:0017048; GO:0017160; GO:0019900; GO:0021943; GO:0030018; GO:0030036; GO:0030334; GO:0030426; GO:0030863; GO:0031267; GO:…	actin binding [GO:0003779]; actin filament binding [GO:0051015]; Fc-gamma receptor I complex binding [GO:0034988]; G protein-coupled receptor binding [GO:0001664]; GTPase binding [GO:0051020]; ion channel binding [GO:0044325]; kinase binding [GO:0019900]; mu-type opioid receptor binding [GO:0031852]; potassium channel regulator activity [GO:0015459]; protein-containing complex binding [GO:0044877…	actin cytoskeleton [GO:0015629]; actin filament [GO:0005884]; actin filament bundle [GO:0032432]; apical dendrite [GO:0097440]; axonal growth cone [GO:0044295]; brush border [GO:0005903]; cell-cell junction [GO:0005911]; cell cortex [GO:0005938]; cortical cytoskeleton [GO:0030863]; cytoplasm [GO:0005737]; cytosol [GO:0005829]; dendritic shaft [GO:0043198]; glutamatergic synapse [GO:0098978]; grow…	actin crosslink formation [GO:0051764]; actin cytoskeleton organization [GO:0030036]; actin cytoskeleton reorganization [GO:0031532]; adenylate cyclase-inhibiting dopamine receptor signaling pathway [GO:0007195]; angiogenesis [GO:0001525]; blood vessel remodeling [GO:0001974]; cell-cell junction organization [GO:0045216]; cilium assembly [GO:0060271]; cytoplasmic sequestering of protein [GO:00512…
Q9PVK2	ENOA_ALLMI	Alpha-enolase (EC 4.2.1.11) (2-phospho-D-glycerate hydro-lyase) (Phosphopyruvate hydratase)		Alligator mississippiensis (American alligator)	434	GO:0000015; GO:0000287; GO:0004634; GO:0006096	magnesium ion binding [GO:0000287]; phosphopyruvate hydratase activity [GO:0004634]	phosphopyruvate hydratase complex [GO:0000015]	glycolytic process [GO:0006096]
P00548	KPYM_CHICK	Pyruvate kinase PKM (EC 2.7.1.40)	PKM	Gallus gallus (Chicken)	530	GO:0000287; GO:0004743; GO:0005524; GO:0005737; GO:0005829; GO:0006096; GO:0016301; GO:0030955; GO:0032869	ATP binding [GO:0005524]; kinase activity [GO:0016301]; magnesium ion binding [GO:0000287]; potassium ion binding [GO:0030955]; pyruvate kinase activity [GO:0004743]	cytoplasm [GO:0005737]; cytosol [GO:0005829]	cellular response to insulin stimulus [GO:0032869]; glycolytic process [GO:0006096]
P15989	CO6A3_CHICK	Collagen alpha-3(VI) chain	COL6A3	Gallus gallus (Chicken)	3137	GO:0003429; GO:0004867; GO:0005581; GO:0005615; GO:0007155; GO:0031012; GO:0062023	serine-type endopeptidase inhibitor activity [GO:0004867]	collagen-containing extracellular matrix [GO:0062023]; collagen trimer [GO:0005581]; extracellular matrix [GO:0031012]; extracellular space [GO:0005615]	cell adhesion [GO:0007155]; growth plate cartilage chondrocyte morphogenesis [GO:0003429]
P02467	CO1A2_CHICK	Collagen alpha-2(I) chain (Alpha-2 type I collagen)	COL1A2	Gallus gallus (Chicken)	1363	GO:0005201; GO:0005583; GO:0005584; GO:0005615; GO:0030198; GO:0031012; GO:0046872	extracellular matrix structural constituent [GO:0005201]; metal ion binding [GO:0046872]	collagen type I trimer [GO:0005584]; extracellular matrix [GO:0031012]; extracellular space [GO:0005615]; fibrillar collagen trimer [GO:0005583]	extracellular matrix organization [GO:0030198]
Q15063	POSTN_HUMAN	Periostin (PN) (Osteoblast-specific factor 2) (OSF-2)	POSTN OSF2	Homo sapiens (Human)	836	GO:0001666; GO:0001953; GO:0003073; GO:0005615; GO:0005802; GO:0007155; GO:0008201; GO:0008593; GO:0009612; GO:0014850; GO:0014911; GO:0030198; GO:0031012; GO:0031594; GO:0032355; GO:0044344; GO:0046872; GO:0050839; GO:0062023; GO:0071307; GO:0071356; GO:0071560; GO:1900025; GO:1904209; GO:1990138; GO:1990523	cell adhesion molecule binding [GO:0050839]; heparin binding [GO:0008201]; metal ion binding [GO:0046872]	collagen-containing extracellular matrix [GO:0062023]; extracellular matrix [GO:0031012]; extracellular space [GO:0005615]; neuromuscular junction [GO:0031594]; trans-Golgi network [GO:0005802]	bone regeneration [GO:1990523]; cell adhesion [GO:0007155]; cellular response to fibroblast growth factor stimulus [GO:0044344]; cellular response to transforming growth factor beta stimulus [GO:0071560]; cellular response to tumor necrosis factor [GO:0071356]; cellular response to vitamin K [GO:0071307]; extracellular matrix organization [GO:0030198]; negative regulation of cell-matrix adhesion …
Q10733	HBB_CARCR	Hemoglobin subunit beta (Beta-globin) (Hemoglobin beta chain)	HBB	Caretta caretta (Loggerhead sea turtle)	146	GO:0005344; GO:0005833; GO:0019825; GO:0020037; GO:0046872	heme binding [GO:0020037]; metal ion binding [GO:0046872]; oxygen binding [GO:0019825]; oxygen carrier activity [GO:0005344]	hemoglobin complex [GO:0005833]
O95498	VNN2_HUMAN	Vascular non-inflammatory molecule 2 (Vanin-2) (EC 3.5.1.92) (Glycosylphosphatidyl inositol-anchored protein GPI-80) (Protein FOAP-4)	VNN2	Homo sapiens (Human)	520	GO:0005576; GO:0005886; GO:0015939; GO:0017159; GO:0031225	pantetheine hydrolase activity [GO:0017159]	anchored component of membrane [GO:0031225]; extracellular region [GO:0005576]; plasma membrane [GO:0005886]	pantothenate metabolic process [GO:0015939]
Q08189	TGM3_MOUSE	Protein-glutamine gamma-glutamyltransferase E (EC 2.3.2.13) (Transglutaminase E) (TG(E)) (TGE) (TGase E) (Transglutaminase-3) (TGase-3) [Cleaved into: Protein-glutamine gamma-glutamyltransferase E 50 kDa catalytic chain; Protein-glutamine gamma-glutamyltransferase E 27 kDa non-catalytic chain]	Tgm3 Tgase3	Mus musculus (Mouse)	693	GO:0001533; GO:0003810; GO:0003824; GO:0005198; GO:0005509; GO:0005737; GO:0008544; GO:0018149; GO:0030216; GO:0031234; GO:0031424; GO:0032991; GO:0035315; GO:0043163; GO:0043588; GO:0062023	calcium ion binding [GO:0005509]; catalytic activity [GO:0003824]; protein-glutamine gamma-glutamyltransferase activity [GO:0003810]; structural molecule activity [GO:0005198]	collagen-containing extracellular matrix [GO:0062023]; cornified envelope [GO:0001533]; cytoplasm [GO:0005737]; extrinsic component of cytoplasmic side of plasma membrane [GO:0031234]; protein-containing complex [GO:0032991]	cell envelope organization [GO:0043163]; epidermis development [GO:0008544]; hair cell differentiation [GO:0035315]; keratinization [GO:0031424]; keratinocyte differentiation [GO:0030216]; peptide cross-linking [GO:0018149]; skin development [GO:0043588]
P41263	RET4_CHICK	Retinol-binding protein 4 (Plasma retinol-binding protein) (PRBP) (RBP)	RBP4	Gallus gallus (Chicken)	196	GO:0001555; GO:0001654; GO:0005102; GO:0005615; GO:0006094; GO:0009615; GO:0016918; GO:0019841; GO:0019904; GO:0030136; GO:0030277; GO:0032024; GO:0032526; GO:0033189; GO:0034632; GO:0034633; GO:0042572; GO:0042593; GO:0043627; GO:0060417; GO:0060418; GO:0065003; GO:0070062	protein domain specific binding [GO:0019904]; retinal binding [GO:0016918]; retinol binding [GO:0019841]; retinol transmembrane transporter activity [GO:0034632]; signaling receptor binding [GO:0005102]	clathrin-coated vesicle [GO:0030136]; extracellular exosome [GO:0070062]; extracellular space [GO:0005615]; yolk [GO:0060417]; yolk plasma [GO:0060418]	eye development [GO:0001654]; gluconeogenesis [GO:0006094]; glucose homeostasis [GO:0042593]; maintenance of gastrointestinal epithelium [GO:0030277]; oocyte growth [GO:0001555]; positive regulation of insulin secretion [GO:0032024]; protein-containing complex assembly [GO:0065003]; response to estrogen [GO:0043627]; response to retinoic acid [GO:0032526]; response to virus [GO:0009615]; response…
P12003	VINC_CHICK	Vinculin (Metavinculin)	VCL VINC1	Gallus gallus (Chicken)	1135	GO:0001725; GO:0002009; GO:0002102; GO:0002162; GO:0005198; GO:0005623; GO:0005743; GO:0005886; GO:0005903; GO:0005911; GO:0005912; GO:0005915; GO:0005916; GO:0005925; GO:0005927; GO:0008013; GO:0015629; GO:0017166; GO:0030018; GO:0030032; GO:0030334; GO:0031594; GO:0031625; GO:0032991; GO:0034333; GO:0034394; GO:0042383; GO:0042803; GO:0043034; GO:0043297; GO:0045294; GO:0045296; GO:0048675; GO:…	actin filament binding [GO:0051015]; alpha-actinin binding [GO:0051393]; alpha-catenin binding [GO:0045294]; beta-catenin binding [GO:0008013]; cadherin binding [GO:0045296]; dystroglycan binding [GO:0002162]; muscle alpha-actinin binding [GO:0051371]; protein homodimerization activity [GO:0042803]; scaffold protein binding [GO:0097110]; structural molecule activity [GO:0005198]; ubiquitin protei…	actin cytoskeleton [GO:0015629]; adherens junction [GO:0005912]; brush border [GO:0005903]; cell [GO:0005623]; cell-cell junction [GO:0005911]; costamere [GO:0043034]; fascia adherens [GO:0005916]; focal adhesion [GO:0005925]; inner dense plaque of desmosome [GO:0090637]; mitochondrial inner membrane [GO:0005743]; muscle tendon junction [GO:0005927]; neuromuscular junction [GO:0031594]; outer den…	adherens junction assembly [GO:0034333]; apical junction assembly [GO:0043297]; axon extension [GO:0048675]; epithelial cell-cell adhesion [GO:0090136]; lamellipodium assembly [GO:0030032]; morphogenesis of an epithelium [GO:0002009]; protein localization to cell surface [GO:0034394]; regulation of cell migration [GO:0030334]; regulation of establishment of endothelial barrier [GO:1903140]; regul…
P51890	LUM_CHICK	Lumican (Keratan sulfate proteoglycan lumican) (KSPG lumican)	LUM LDC	Gallus gallus (Chicken)	343	GO:0005518; GO:0005583; GO:0005615; GO:0007601; GO:0030199; GO:0032914; GO:0045944	collagen binding [GO:0005518]	extracellular space [GO:0005615]; fibrillar collagen trimer [GO:0005583]	collagen fibril organization [GO:0030199]; positive regulation of transcription by RNA polymerase II [GO:0045944]; positive regulation of transforming growth factor beta1 production [GO:0032914]; visual perception [GO:0007601]
P05160	F13B_HUMAN	Coagulation factor XIII B chain (Fibrin-stabilizing factor B subunit) (Protein-glutamine gamma-glutamyltransferase B chain) (Transglutaminase B chain)	F13B	Homo sapiens (Human)	661	GO:0005576; GO:0007596; GO:1903363		extracellular region [GO:0005576]	blood coagulation [GO:0007596]; negative regulation of cellular protein catabolic process [GO:1903363]
P53478	ACT5_CHICK	Actin, cytoplasmic type 5		Gallus gallus (Chicken)	376	GO:0005524; GO:0005856; GO:0005884; GO:0005886; GO:0005925; GO:0048488; GO:0097433; GO:0098793; GO:0098973	ATP binding [GO:0005524]; structural constituent of postsynaptic actin cytoskeleton [GO:0098973]	actin filament [GO:0005884]; cytoskeleton [GO:0005856]; dense body [GO:0097433]; focal adhesion [GO:0005925]; plasma membrane [GO:0005886]; presynapse [GO:0098793]	synaptic vesicle endocytosis [GO:0048488]
Q3SYW2	CO2_BOVIN	Complement C2 (EC 3.4.21.43) (C3/C5 convertase) [Cleaved into: Complement C2b fragment; Complement C2a fragment]	C2	Bos taurus (Bovine)	750	GO:0004252; GO:0005576; GO:0006958; GO:0045087; GO:0046872	metal ion binding [GO:0046872]; serine-type endopeptidase activity [GO:0004252]	extracellular region [GO:0005576]	complement activation, classical pathway [GO:0006958]; innate immune response [GO:0045087]
Q9JHH6	CBPB2_MOUSE	Carboxypeptidase B2 (EC 3.4.17.20) (Carboxypeptidase R) (CPR) (Carboxypeptidase U) (CPU) (Thrombin-activable fibrinolysis inhibitor) (TAFI)	Cpb2 Tafi	Mus musculus (Mouse)	422	GO:0003331; GO:0004180; GO:0004181; GO:0005615; GO:0005623; GO:0006508; GO:0007596; GO:0008270; GO:0009408; GO:0010757; GO:0042493; GO:0042730; GO:0051918; GO:0071333; GO:0097421; GO:2000346	carboxypeptidase activity [GO:0004180]; metallocarboxypeptidase activity [GO:0004181]; zinc ion binding [GO:0008270]	cell [GO:0005623]; extracellular space [GO:0005615]	blood coagulation [GO:0007596]; cellular response to glucose stimulus [GO:0071333]; fibrinolysis [GO:0042730]; liver regeneration [GO:0097421]; negative regulation of fibrinolysis [GO:0051918]; negative regulation of hepatocyte proliferation [GO:2000346]; negative regulation of plasminogen activation [GO:0010757]; positive regulation of extracellular matrix constituent secretion [GO:0003331]; pro…
O93526	FGL1L_CHICK	Fibrinogen-like protein 1-like protein (Cytidine deaminase) (CDD)		Gallus gallus (Chicken)	281	GO:0004126; GO:0047844	cytidine deaminase activity [GO:0004126]; deoxycytidine deaminase activity [GO:0047844]
Q2KIS7	TETN_BOVIN	Tetranectin (TN) (C-type lectin domain family 3 member B)	CLEC3B	Bos taurus (Bovine)	202	GO:0001503; GO:0001652; GO:0005509; GO:0005615; GO:0005737; GO:0008201; GO:0010756; GO:0030246; GO:0030282	calcium ion binding [GO:0005509]; carbohydrate binding [GO:0030246]; heparin binding [GO:0008201]	cytoplasm [GO:0005737]; extracellular space [GO:0005615]; granular component [GO:0001652]	bone mineralization [GO:0030282]; ossification [GO:0001503]; positive regulation of plasminogen activation [GO:0010756]
Q96PD5	PGRP2_HUMAN	N-acetylmuramoyl-L-alanine amidase (EC 3.5.1.28) (Peptidoglycan recognition protein 2) (Peptidoglycan recognition protein long) (PGRP-L)	PGLYRP2 PGLYRPL PGRPL UNQ3103/PRO10102	Homo sapiens (Human)	576	GO:0001519; GO:0005576; GO:0008270; GO:0008745; GO:0009253; GO:0016019; GO:0016020; GO:0016045; GO:0019730; GO:0032689; GO:0032827; GO:0042834; GO:0044117; GO:0045087; GO:0050727; GO:0050830; GO:0070062	N-acetylmuramoyl-L-alanine amidase activity [GO:0008745]; peptidoglycan binding [GO:0042834]; peptidoglycan immune receptor activity [GO:0016019]; zinc ion binding [GO:0008270]	extracellular exosome [GO:0070062]; extracellular region [GO:0005576]; membrane [GO:0016020]	antimicrobial humoral response [GO:0019730]; defense response to Gram-positive bacterium [GO:0050830]; detection of bacterium [GO:0016045]; growth of symbiont in host [GO:0044117]; innate immune response [GO:0045087]; negative regulation of interferon-gamma production [GO:0032689]; negative regulation of natural killer cell differentiation involved in immune response [GO:0032827]; peptide amidati…
P06737	PYGL_HUMAN	Glycogen phosphorylase, liver form (EC 2.4.1.1)	PYGL	Homo sapiens (Human)	847	GO:0002060; GO:0005524; GO:0005536; GO:0005576; GO:0005737; GO:0005829; GO:0005977; GO:0005980; GO:0006015; GO:0008144; GO:0008184; GO:0009617; GO:0016208; GO:0019842; GO:0030170; GO:0032052; GO:0034774; GO:0042593; GO:0042802; GO:0043312; GO:0070062; GO:0070266; GO:0102250; GO:0102499; GO:1904813	AMP binding [GO:0016208]; ATP binding [GO:0005524]; bile acid binding [GO:0032052]; drug binding [GO:0008144]; glucose binding [GO:0005536]; glycogen phosphorylase activity [GO:0008184]; identical protein binding [GO:0042802]; linear malto-oligosaccharide phosphorylase activity [GO:0102250]; purine nucleobase binding [GO:0002060]; pyridoxal phosphate binding [GO:0030170]; SHG alpha-glucan phospho…	cytoplasm [GO:0005737]; cytosol [GO:0005829]; extracellular exosome [GO:0070062]; extracellular region [GO:0005576]; ficolin-1-rich granule lumen [GO:1904813]; secretory granule lumen [GO:0034774]	5-phosphoribose 1-diphosphate biosynthetic process [GO:0006015]; glucose homeostasis [GO:0042593]; glycogen catabolic process [GO:0005980]; glycogen metabolic process [GO:0005977]; necroptotic process [GO:0070266]; neutrophil degranulation [GO:0043312]; response to bacterium [GO:0009617]
P00565	KCRM_CHICK	Creatine kinase M-type (EC 2.7.3.2) (Creatine kinase M chain) (Creatine phosphokinase M-type) (CPK-M) (M-CK)	CKM	Gallus gallus (Chicken)	381	GO:0004111; GO:0005524; GO:0005615; GO:0005829; GO:0009408; GO:0016301; GO:0046314	ATP binding [GO:0005524]; creatine kinase activity [GO:0004111]; kinase activity [GO:0016301]	cytosol [GO:0005829]; extracellular space [GO:0005615]	phosphocreatine biosynthetic process [GO:0046314]; response to heat [GO:0009408]
Q10732	HBA_CARCR	Hemoglobin subunit alpha-A (Alpha-A-globin) (Hemoglobin alpha-A chain)	HBAA	Caretta caretta (Loggerhead sea turtle)	141	GO:0005344; GO:0005506; GO:0005833; GO:0019825; GO:0020037	heme binding [GO:0020037]; iron ion binding [GO:0005506]; oxygen binding [GO:0019825]; oxygen carrier activity [GO:0005344]	hemoglobin complex [GO:0005833]
P27541	HSP70_BRUMA	Heat shock 70 kDa protein	HSP70	Brugia malayi (Filarial nematode worm)	644	GO:0005524	ATP binding [GO:0005524]
P26038	MOES_HUMAN	Moesin (Membrane-organizing extension spike protein)	MSN	Homo sapiens (Human)	577	GO:0001771; GO:0001931; GO:0003725; GO:0003779; GO:0005102; GO:0005200; GO:0005615; GO:0005634; GO:0005737; GO:0005829; GO:0005856; GO:0005886; GO:0005902; GO:0005925; GO:0007159; GO:0008360; GO:0008361; GO:0009986; GO:0010628; GO:0016032; GO:0016323; GO:0016324; GO:0019899; GO:0019901; GO:0022612; GO:0022614; GO:0030175; GO:0031143; GO:0031528; GO:0031982; GO:0035722; GO:0042098; GO:0045177; GO:…	actin binding [GO:0003779]; cell adhesion molecule binding [GO:0050839]; double-stranded RNA binding [GO:0003725]; enzyme binding [GO:0019899]; protein kinase binding [GO:0019901]; signaling receptor binding [GO:0005102]; structural constituent of cytoskeleton [GO:0005200]	apical part of cell [GO:0045177]; apical plasma membrane [GO:0016324]; basolateral plasma membrane [GO:0016323]; blood microparticle [GO:0072562]; cell periphery [GO:0071944]; cell surface [GO:0009986]; cytoplasm [GO:0005737]; cytoskeleton [GO:0005856]; cytosol [GO:0005829]; extracellular exosome [GO:0070062]; extracellular space [GO:0005615]; filopodium [GO:0030175]; focal adhesion [GO:0005925];…	cellular response to testosterone stimulus [GO:0071394]; establishment of endothelial barrier [GO:0061028]; establishment of epithelial cell apical/basal polarity [GO:0045198]; gland morphogenesis [GO:0022612]; immunological synapse formation [GO:0001771]; interleukin-12-mediated signaling pathway [GO:0035722]; leukocyte cell-cell adhesion [GO:0007159]; leukocyte migration [GO:0050900]; membrane …
P83053	AMYP_STRCA	Pancreatic alpha-amylase (PA) (EC 3.2.1.1) (1,4-alpha-D-glucan glucanohydrolase)		Struthio camelus (Common ostrich)	497	GO:0004556; GO:0005615; GO:0005975; GO:0046872; GO:0103025	alpha-amylase activity [GO:0004556]; alpha-amylase activity (releasing maltohexaose) [GO:0103025]; metal ion binding [GO:0046872]	extracellular space [GO:0005615]	carbohydrate metabolic process [GO:0005975]
Q90610	NEO1_CHICK	Neogenin (Fragment)		Gallus gallus (Chicken)	1443	GO:0005887; GO:0007156; GO:0007411; GO:0007416; GO:0010842; GO:0030513; GO:0038023; GO:0045202; GO:0055072	signaling receptor activity [GO:0038023]	integral component of plasma membrane [GO:0005887]; synapse [GO:0045202]	axon guidance [GO:0007411]; homophilic cell adhesion via plasma membrane adhesion molecules [GO:0007156]; iron ion homeostasis [GO:0055072]; positive regulation of BMP signaling pathway [GO:0030513]; retina layer formation [GO:0010842]; synapse assembly [GO:0007416]
P40142	TKT_MOUSE	Transketolase (TK) (EC 2.2.1.1) (P68)	Tkt	Mus musculus (Mouse)	623	GO:0000287; GO:0004802; GO:0005654; GO:0005777; GO:0005789; GO:0006098; GO:0009052; GO:0016604; GO:0016607; GO:0030246; GO:0030976; GO:0040008; GO:0042803; GO:0043209; GO:0043231; GO:0046166; GO:0046390; GO:0048029; GO:0048037	carbohydrate binding [GO:0030246]; cofactor binding [GO:0048037]; magnesium ion binding [GO:0000287]; monosaccharide binding [GO:0048029]; protein homodimerization activity [GO:0042803]; thiamine pyrophosphate binding [GO:0030976]; transketolase activity [GO:0004802]	endoplasmic reticulum membrane [GO:0005789]; intracellular membrane-bounded organelle [GO:0043231]; myelin sheath [GO:0043209]; nuclear body [GO:0016604]; nuclear speck [GO:0016607]; nucleoplasm [GO:0005654]; peroxisome [GO:0005777]	glyceraldehyde-3-phosphate biosynthetic process [GO:0046166]; pentose-phosphate shunt [GO:0006098]; pentose-phosphate shunt, non-oxidative branch [GO:0009052]; regulation of growth [GO:0040008]; ribose phosphate biosynthetic process [GO:0046390]
P82198	BGH3_MOUSE	Transforming growth factor-beta-induced protein ig-h3 (Beta ig-h3)	Tgfbi	Mus musculus (Mouse)	683	GO:0001525; GO:0002062; GO:0005178; GO:0005518; GO:0005604; GO:0005615; GO:0005802; GO:0007155; GO:0008283; GO:0030198; GO:0031012; GO:0050839; GO:0050840; GO:0062023	cell adhesion molecule binding [GO:0050839]; collagen binding [GO:0005518]; extracellular matrix binding [GO:0050840]; integrin binding [GO:0005178]	basement membrane [GO:0005604]; collagen-containing extracellular matrix [GO:0062023]; extracellular matrix [GO:0031012]; extracellular space [GO:0005615]; trans-Golgi network [GO:0005802]	angiogenesis [GO:0001525]; cell adhesion [GO:0007155]; cell population proliferation [GO:0008283]; chondrocyte differentiation [GO:0002062]; extracellular matrix organization [GO:0030198]
P27130	ACT2_HALRO	Actin, muscle 2/4/4A	MA2; MA4; MA4A	Halocynthia roretzi (Sea squirt) (Cynthia roretzi)	378	GO:0005524; GO:0005737; GO:0005856	ATP binding [GO:0005524]	cytoplasm [GO:0005737]; cytoskeleton [GO:0005856]
P53460	ACT1_HALRO	Actin, muscle 1A	MA1A	Halocynthia roretzi (Sea squirt) (Cynthia roretzi)	378	GO:0005524; GO:0005737; GO:0005856	ATP binding [GO:0005524]	cytoplasm [GO:0005737]; cytoskeleton [GO:0005856]
P53760	LCAT_CHICK	Phosphatidylcholine-sterol acyltransferase (EC 2.3.1.43) (Lecithin-cholesterol acyltransferase) (Phospholipid-cholesterol acyltransferase) (Fragment)	LCAT	Gallus gallus (Chicken)	413	GO:0004607; GO:0005576; GO:0008203; GO:0034435; GO:0046470	phosphatidylcholine-sterol O-acyltransferase activity [GO:0004607]	extracellular region [GO:0005576]	cholesterol esterification [GO:0034435]; cholesterol metabolic process [GO:0008203]; phosphatidylcholine metabolic process [GO:0046470]
Q5E985	HYAL1_BOVIN	Hyaluronidase-1 (Hyal-1) (EC 3.2.1.35) (Hyaluronoglucosaminidase-1)	HYAL1	Bos taurus (Bovine)	450	GO:0000302; GO:0004415; GO:0005615; GO:0005737; GO:0005764; GO:0005975; GO:0006954; GO:0008134; GO:0009615; GO:0010634; GO:0030212; GO:0030213; GO:0030214; GO:0030307; GO:0030308; GO:0031410; GO:0036117; GO:0036120; GO:0045766; GO:0045785; GO:0045927; GO:0046677; GO:0046718; GO:0050501; GO:0050679; GO:0051216; GO:0071347; GO:0071467; GO:0071493; GO:1900087; GO:1900106	hyaluronan synthase activity [GO:0050501]; hyalurononglucosaminidase activity [GO:0004415]; transcription factor binding [GO:0008134]	cytoplasm [GO:0005737]; cytoplasmic vesicle [GO:0031410]; extracellular space [GO:0005615]; hyaluranon cable [GO:0036117]; lysosome [GO:0005764]	carbohydrate metabolic process [GO:0005975]; cartilage development [GO:0051216]; cellular response to interleukin-1 [GO:0071347]; cellular response to pH [GO:0071467]; cellular response to platelet-derived growth factor stimulus [GO:0036120]; cellular response to UV-B [GO:0071493]; hyaluronan biosynthetic process [GO:0030213]; hyaluronan catabolic process [GO:0030214]; hyaluronan metabolic proces…
Q8R2H5	PHLD_RAT	Phosphatidylinositol-glycan-specific phospholipase D (PI-G PLD) (EC 3.1.4.50) (Glycoprotein phospholipase D) (Glycosyl-phosphatidylinositol-specific phospholipase D) (GPI-PLD) (GPI-specific phospholipase D)	Gpld1	Rattus norvegicus (Rat)	843	GO:0001503; GO:0002042; GO:0002062; GO:0002430; GO:0004621; GO:0004630; GO:0005576; GO:0005615; GO:0005737; GO:0006507; GO:0008285; GO:0008286; GO:0009749; GO:0010595; GO:0010694; GO:0010867; GO:0010897; GO:0010907; GO:0010983; GO:0017080; GO:0031012; GO:0032869; GO:0034364; GO:0035690; GO:0035774; GO:0043065; GO:0043231; GO:0045919; GO:0046470; GO:0051044; GO:0051047; GO:0070633; GO:0071241; GO:…	glycosylphosphatidylinositol phospholipase D activity [GO:0004621]; phospholipase D activity [GO:0004630]; sodium channel regulator activity [GO:0017080]	cytoplasm [GO:0005737]; extracellular matrix [GO:0031012]; extracellular region [GO:0005576]; extracellular space [GO:0005615]; high-density lipoprotein particle [GO:0034364]; intracellular membrane-bounded organelle [GO:0043231]	cell migration involved in sprouting angiogenesis [GO:0002042]; cellular response to calcium ion [GO:0071277]; cellular response to cholesterol [GO:0071397]; cellular response to drug [GO:0035690]; cellular response to inorganic substance [GO:0071241]; cellular response to insulin stimulus [GO:0032869]; cellular response to iron(II) ion [GO:0071282]; cellular response to pH [GO:0071467]; cellular…
P25155	FA10_CHICK	Coagulation factor X (EC 3.4.21.6) (Stuart factor) (Virus-activating protease) (VAP) [Cleaved into: Factor X light chain; Factor X heavy chain; Activated factor Xa heavy chain]	F10 FX	Gallus gallus (Chicken)	475	GO:0004252; GO:0005509; GO:0005615; GO:0007596	calcium ion binding [GO:0005509]; serine-type endopeptidase activity [GO:0004252]	extracellular space [GO:0005615]	blood coagulation [GO:0007596]
Q9Y490	TLN1_HUMAN	Talin-1	TLN1 KIAA1027 TLN	Homo sapiens (Human)	2541	GO:0001726; GO:0001786; GO:0002576; GO:0005178; GO:0005200; GO:0005576; GO:0005623; GO:0005829; GO:0005856; GO:0005912; GO:0005925; GO:0006936; GO:0007016; GO:0007043; GO:0007044; GO:0007229; GO:0009986; GO:0016032; GO:0017166; GO:0030274; GO:0030866; GO:0032587; GO:0033622; GO:0035091; GO:0036498; GO:0045296; GO:0051015; GO:0070062; GO:0070527	actin filament binding [GO:0051015]; cadherin binding [GO:0045296]; integrin binding [GO:0005178]; LIM domain binding [GO:0030274]; phosphatidylinositol binding [GO:0035091]; phosphatidylserine binding [GO:0001786]; structural constituent of cytoskeleton [GO:0005200]; vinculin binding [GO:0017166]	adherens junction [GO:0005912]; cell [GO:0005623]; cell surface [GO:0009986]; cytoskeleton [GO:0005856]; cytosol [GO:0005829]; extracellular exosome [GO:0070062]; extracellular region [GO:0005576]; focal adhesion [GO:0005925]; ruffle [GO:0001726]; ruffle membrane [GO:0032587]	cell-cell junction assembly [GO:0007043]; cell-substrate junction assembly [GO:0007044]; cortical actin cytoskeleton organization [GO:0030866]; cytoskeletal anchoring at plasma membrane [GO:0007016]; integrin activation [GO:0033622]; integrin-mediated signaling pathway [GO:0007229]; IRE1-mediated unfolded protein response [GO:0036498]; muscle contraction [GO:0006936]; platelet aggregation [GO:007…
Q0V9M0	CRAC1_XENTR	Cartilage acidic protein 1 (ASPIC)	crtac1	Xenopus tropicalis (Western clawed frog) (Silurana tropicalis)	647	GO:0005509; GO:0005576	calcium ion binding [GO:0005509]	extracellular region [GO:0005576]
P07630	CAH2_CHICK	Carbonic anhydrase 2 (EC 4.2.1.1) (Carbonate dehydratase II) (Carbonic anhydrase II) (CA-II)	CA2	Gallus gallus (Chicken)	260	GO:0002009; GO:0004064; GO:0004089; GO:0005623; GO:0005737; GO:0005829; GO:0005886; GO:0008270; GO:0015670; GO:0032230; GO:0032849; GO:0038166; GO:0043209; GO:0045177; GO:0046903; GO:0071244; GO:2001150; GO:2001225	arylesterase activity [GO:0004064]; carbonate dehydratase activity [GO:0004089]; zinc ion binding [GO:0008270]	apical part of cell [GO:0045177]; cell [GO:0005623]; cytoplasm [GO:0005737]; cytosol [GO:0005829]; myelin sheath [GO:0043209]; plasma membrane [GO:0005886]	angiotensin-activated signaling pathway [GO:0038166]; carbon dioxide transport [GO:0015670]; cellular response to carbon dioxide [GO:0071244]; morphogenesis of an epithelium [GO:0002009]; positive regulation of cellular pH reduction [GO:0032849]; positive regulation of dipeptide transmembrane transport [GO:2001150]; positive regulation of synaptic transmission, GABAergic [GO:0032230]; regulation …
P13590	NCAM1_CHICK	Neural cell adhesion molecule 1 (N-CAM-1) (NCAM-1)	NCAM1	Gallus gallus (Chicken)	1091	GO:0005886; GO:0007156; GO:0016021; GO:0030017; GO:0099560		integral component of membrane [GO:0016021]; plasma membrane [GO:0005886]; sarcomere [GO:0030017]	homophilic cell adhesion via plasma membrane adhesion molecules [GO:0007156]; synaptic membrane adhesion [GO:0099560]
P20740	OVOS_CHICK	Ovostatin (Ovomacroglobulin)		Gallus gallus (Chicken)	1473	GO:0004867; GO:0005615	serine-type endopeptidase inhibitor activity [GO:0004867]	extracellular space [GO:0005615]
P05539	CO2A1_RAT	Collagen alpha-1(II) chain (Alpha-1 type II collagen) [Cleaved into: Collagen alpha-1(II) chain; Chondrocalcin]	Col2a1	Rattus norvegicus (Rat)	1419	GO:0001501; GO:0001502; GO:0001503; GO:0001894; GO:0001958; GO:0002062; GO:0003007; GO:0003417; GO:0005201; GO:0005581; GO:0005585; GO:0005604; GO:0005615; GO:0005737; GO:0006029; GO:0007417; GO:0007601; GO:0007605; GO:0009612; GO:0010165; GO:0010468; GO:0030198; GO:0030199; GO:0030903; GO:0031012; GO:0035108; GO:0042289; GO:0042472; GO:0042802; GO:0043394; GO:0046872; GO:0048407; GO:0048705; GO:…	extracellular matrix structural constituent [GO:0005201]; identical protein binding [GO:0042802]; metal ion binding [GO:0046872]; MHC class II protein binding [GO:0042289]; platelet-derived growth factor binding [GO:0048407]; proteoglycan binding [GO:0043394]	basement membrane [GO:0005604]; collagen-containing extracellular matrix [GO:0062023]; collagen trimer [GO:0005581]; collagen type II trimer [GO:0005585]; cytoplasm [GO:0005737]; extracellular matrix [GO:0031012]; extracellular space [GO:0005615]	anterior head development [GO:0097065]; bone development [GO:0060348]; cartilage condensation [GO:0001502]; cartilage development [GO:0051216]; cartilage development involved in endochondral bone morphogenesis [GO:0060351]; cellular response to BMP stimulus [GO:0071773]; cellular response to insulin-like growth factor stimulus [GO:1990314]; cellular response to mechanical stimulus [GO:0071260]; c…
Q12805	FBLN3_HUMAN	EGF-containing fibulin-like extracellular matrix protein 1 (Extracellular protein S1-5) (Fibrillin-like protein) (Fibulin-3) (FIBL-3)	EFEMP1 FBLN3 FBNL	Homo sapiens (Human)	493	GO:0005006; GO:0005154; GO:0005509; GO:0005576; GO:0005615; GO:0006355; GO:0007173; GO:0007601; GO:0008083; GO:0018108; GO:0031012; GO:0032331; GO:0043010; GO:0048048; GO:0048050; GO:0062023; GO:0070062	calcium ion binding [GO:0005509]; epidermal growth factor-activated receptor activity [GO:0005006]; epidermal growth factor receptor binding [GO:0005154]; growth factor activity [GO:0008083]	collagen-containing extracellular matrix [GO:0062023]; extracellular exosome [GO:0070062]; extracellular matrix [GO:0031012]; extracellular region [GO:0005576]; extracellular space [GO:0005615]	camera-type eye development [GO:0043010]; embryonic eye morphogenesis [GO:0048048]; epidermal growth factor receptor signaling pathway [GO:0007173]; negative regulation of chondrocyte differentiation [GO:0032331]; peptidyl-tyrosine phosphorylation [GO:0018108]; post-embryonic eye morphogenesis [GO:0048050]; regulation of transcription, DNA-templated [GO:0006355]; visual perception [GO:0007601]
Q9GLD3	TFR1_CANLF	Transferrin receptor protein 1 (TR) (TfR) (TfR1) (Trfr) (CD antigen CD71)	TFRC	Canis lupus familiaris (Dog) (Canis familiaris)	770	GO:0004998; GO:0005623; GO:0006826; GO:0006879; GO:0009897; GO:0016021; GO:0016032; GO:0030890; GO:0031623; GO:0033572; GO:0042102; GO:0042470; GO:0045830	transferrin receptor activity [GO:0004998]	cell [GO:0005623]; external side of plasma membrane [GO:0009897]; integral component of membrane [GO:0016021]; melanosome [GO:0042470]	cellular iron ion homeostasis [GO:0006879]; iron ion transport [GO:0006826]; positive regulation of B cell proliferation [GO:0030890]; positive regulation of isotype switching [GO:0045830]; positive regulation of T cell proliferation [GO:0042102]; receptor internalization [GO:0031623]; transferrin transport [GO:0033572]; viral process [GO:0016032]
Q60994	ADIPO_MOUSE	Adiponectin (30 kDa adipocyte complement-related protein) (Adipocyte complement-related 30 kDa protein) (ACRP30) (Adipocyte, C1q and collagen domain-containing protein) (Adipocyte-specific protein AdipoQ)	Adipoq Acdc Acrp30 Apm1	Mus musculus (Mouse)	247	GO:0001666; GO:0001934; GO:0005102; GO:0005179; GO:0005581; GO:0005615; GO:0005783; GO:0006006; GO:0006635; GO:0007584; GO:0007623; GO:0009617; GO:0009744; GO:0009749; GO:0009967; GO:0009986; GO:0010467; GO:0010642; GO:0010739; GO:0010745; GO:0010804; GO:0010875; GO:0010906; GO:0014823; GO:0019395; GO:0030336; GO:0030853; GO:0031953; GO:0032270; GO:0032720; GO:0032757; GO:0032869; GO:0032991; GO:…	hormone activity [GO:0005179]; identical protein binding [GO:0042802]; protein homodimerization activity [GO:0042803]; sialic acid binding [GO:0033691]; signaling receptor binding [GO:0005102]	cell periphery [GO:0071944]; cell surface [GO:0009986]; collagen trimer [GO:0005581]; endoplasmic reticulum [GO:0005783]; extracellular space [GO:0005615]; perinuclear region of cytoplasm [GO:0048471]; protein-containing complex [GO:0032991]	brown fat cell differentiation [GO:0050873]; cellular response to cAMP [GO:0071320]; cellular response to drug [GO:0035690]; cellular response to epinephrine stimulus [GO:0071872]; cellular response to insulin stimulus [GO:0032869]; circadian rhythm [GO:0007623]; detection of oxidative stress [GO:0070994]; fatty acid beta-oxidation [GO:0006635]; fatty acid oxidation [GO:0019395]; gene expression …
Q9EQV8	CBPN_RAT	Carboxypeptidase N catalytic chain (CPN) (EC 3.4.17.3) (Carboxypeptidase N polypeptide 1) (Carboxypeptidase N small subunit)	Cpn1	Rattus norvegicus (Rat)	457	GO:0004180; GO:0004181; GO:0005615; GO:0006508; GO:0006518; GO:0008270; GO:0010815; GO:0016485; GO:0051384	carboxypeptidase activity [GO:0004180]; metallocarboxypeptidase activity [GO:0004181]; zinc ion binding [GO:0008270]	extracellular space [GO:0005615]	bradykinin catabolic process [GO:0010815]; peptide metabolic process [GO:0006518]; protein processing [GO:0016485]; proteolysis [GO:0006508]; response to glucocorticoid [GO:0051384]
P26517	G3PC1_HORVU	Glyceraldehyde-3-phosphate dehydrogenase 1, cytosolic (EC 1.2.1.12)	GAPC	Hordeum vulgare (Barley)	337	GO:0004365; GO:0005737; GO:0006006; GO:0006096; GO:0050661; GO:0051287	glyceraldehyde-3-phosphate dehydrogenase (NAD+) (phosphorylating) activity [GO:0004365]; NAD binding [GO:0051287]; NADP binding [GO:0050661]	cytoplasm [GO:0005737]	glucose metabolic process [GO:0006006]; glycolytic process [GO:0006096]
P01591	IGJ_HUMAN	Immunoglobulin J chain (Joining chain of multimeric IgA and IgM)	JCHAIN IGCJ IGJ	Homo sapiens (Human)	159	GO:0001895; GO:0002250; GO:0003094; GO:0003823; GO:0005576; GO:0005615; GO:0006898; GO:0006955; GO:0019731; GO:0019862; GO:0030674; GO:0034987; GO:0042803; GO:0045087; GO:0050900; GO:0060267; GO:0065003; GO:0070062; GO:0071748; GO:0071750; GO:0071751; GO:0071752; GO:0071756; GO:0072562	antigen binding [GO:0003823]; IgA binding [GO:0019862]; immunoglobulin receptor binding [GO:0034987]; protein binding, bridging [GO:0030674]; protein homodimerization activity [GO:0042803]	blood microparticle [GO:0072562]; dimeric IgA immunoglobulin complex [GO:0071750]; extracellular exosome [GO:0070062]; extracellular region [GO:0005576]; extracellular space [GO:0005615]; monomeric IgA immunoglobulin complex [GO:0071748]; pentameric IgM immunoglobulin complex [GO:0071756]; secretory dimeric IgA immunoglobulin complex [GO:0071752]; secretory IgA immunoglobulin complex [GO:0071751]	adaptive immune response [GO:0002250]; antibacterial humoral response [GO:0019731]; glomerular filtration [GO:0003094]; immune response [GO:0006955]; innate immune response [GO:0045087]; leukocyte migration [GO:0050900]; positive regulation of respiratory burst [GO:0060267]; protein-containing complex assembly [GO:0065003]; receptor-mediated endocytosis [GO:0006898]; retina homeostasis [GO:000189…
Q3ZC84	CNDP2_BOVIN	Cytosolic non-specific dipeptidase (EC 3.4.13.18) (CNDP dipeptidase 2)	CNDP2	Bos taurus (Bovine)	475	GO:0004180; GO:0005654; GO:0005829; GO:0008237; GO:0046872; GO:0102008; GO:0103046	alanylglutamate dipeptidase activity [GO:0103046]; carboxypeptidase activity [GO:0004180]; cytosolic dipeptidase activity [GO:0102008]; metal ion binding [GO:0046872]; metallopeptidase activity [GO:0008237]	cytosol [GO:0005829]; nucleoplasm [GO:0005654]
O70497	FCN2_MOUSE	Ficolin-2 (Collagen/fibrinogen domain-containing protein 2) (Ficolin-B) (Ficolin-beta) (L-ficolin)	Fcn2 Fcnb	Mus musculus (Mouse)	314	GO:0001664; GO:0001867; GO:0002752; GO:0005576; GO:0005581; GO:0007186; GO:0030246; GO:0031232; GO:0033691; GO:0034394; GO:0038187; GO:0043654; GO:0046597; GO:0046872; GO:0097367; GO:2000484	carbohydrate binding [GO:0030246]; carbohydrate derivative binding [GO:0097367]; G protein-coupled receptor binding [GO:0001664]; metal ion binding [GO:0046872]; pattern recognition receptor activity [GO:0038187]; sialic acid binding [GO:0033691]	collagen trimer [GO:0005581]; extracellular region [GO:0005576]; extrinsic component of external side of plasma membrane [GO:0031232]	cell surface pattern recognition receptor signaling pathway [GO:0002752]; complement activation, lectin pathway [GO:0001867]; G protein-coupled receptor signaling pathway [GO:0007186]; negative regulation of viral entry into host cell [GO:0046597]; positive regulation of interleukin-8 secretion [GO:2000484]; protein localization to cell surface [GO:0034394]; recognition of apoptotic cell [GO:0043…
Q2VLG6	C163A_CANLF	Scavenger receptor cysteine-rich type 1 protein M130 (CD antigen CD163) [Cleaved into: Soluble CD163 (sCD163)]	CD163 M130	Canis lupus familiaris (Dog) (Canis familiaris)	1133	GO:0005044; GO:0005576; GO:0006953; GO:0009897; GO:0016021	scavenger receptor activity [GO:0005044]	external side of plasma membrane [GO:0009897]; extracellular region [GO:0005576]; integral component of membrane [GO:0016021]	acute-phase response [GO:0006953]
A5D7B7	SEPR_BOVIN	Prolyl endopeptidase FAP (EC 3.4.21.26) (Dipeptidyl peptidase FAP) (EC 3.4.14.5) (Fibroblast activation protein alpha) (FAPalpha) (Gelatine degradation protease FAP) (EC 3.4.21.-) (Integral membrane serine protease) (Post-proline cleaving enzyme) (Serine integral membrane protease) (SIMP) (Surface-expressed protease) (Seprase) (Z-Pro-prolinal insensitive peptidase) (ZIP) [Cleaved into: Antiplasmi…	FAP	Bos taurus (Bovine)	760	GO:0001525; GO:0002020; GO:0004252; GO:0005178; GO:0005615; GO:0007155; GO:0008239; GO:0009986; GO:0010710; GO:0010716; GO:0016021; GO:0030054; GO:0031258; GO:0032587; GO:0042803; GO:0043542; GO:0045177; GO:0045178; GO:0051603; GO:0060244; GO:0071158; GO:0071438; GO:0071850; GO:0097325; GO:1900119; GO:1902362; GO:1905368	dipeptidyl-peptidase activity [GO:0008239]; integrin binding [GO:0005178]; protease binding [GO:0002020]; protein homodimerization activity [GO:0042803]; serine-type endopeptidase activity [GO:0004252]	apical part of cell [GO:0045177]; basal part of cell [GO:0045178]; cell junction [GO:0030054]; cell surface [GO:0009986]; extracellular space [GO:0005615]; integral component of membrane [GO:0016021]; invadopodium membrane [GO:0071438]; lamellipodium membrane [GO:0031258]; peptidase complex [GO:1905368]; ruffle membrane [GO:0032587]	angiogenesis [GO:0001525]; cell adhesion [GO:0007155]; endothelial cell migration [GO:0043542]; melanocyte apoptotic process [GO:1902362]; melanocyte proliferation [GO:0097325]; mitotic cell cycle arrest [GO:0071850]; negative regulation of cell proliferation involved in contact inhibition [GO:0060244]; negative regulation of extracellular matrix disassembly [GO:0010716]; positive regulation of c…
Q8BV57	SRCRL_MOUSE	Soluble scavenger receptor cysteine-rich domain-containing protein SSC5D (Scavenger receptor cysteine-rich domain-containing protein LOC284297 homolog)	Ssc5d S5D-SRCRB	Mus musculus (Mouse)	1371	GO:0001968; GO:0005044; GO:0005576; GO:0005615; GO:0005737; GO:0006952; GO:0007275; GO:0016020; GO:0042494; GO:0043236; GO:0045087; GO:0050829; GO:0050830; GO:0050840; GO:0062023; GO:2000482; GO:2000483	extracellular matrix binding [GO:0050840]; fibronectin binding [GO:0001968]; laminin binding [GO:0043236]; scavenger receptor activity [GO:0005044]	collagen-containing extracellular matrix [GO:0062023]; cytoplasm [GO:0005737]; extracellular region [GO:0005576]; extracellular space [GO:0005615]; membrane [GO:0016020]	defense response [GO:0006952]; defense response to Gram-negative bacterium [GO:0050829]; defense response to Gram-positive bacterium [GO:0050830]; detection of bacterial lipoprotein [GO:0042494]; innate immune response [GO:0045087]; multicellular organism development [GO:0007275]; negative regulation of interleukin-8 secretion [GO:2000483]; regulation of interleukin-8 secretion [GO:2000482]
Q2KJ39	RCN3_BOVIN	Reticulocalbin-3	RCN3	Bos taurus (Bovine)	328	GO:0005509; GO:0005783; GO:0005788; GO:0009306; GO:0010952; GO:0015031; GO:0032964; GO:0036503; GO:0043129; GO:0051896; GO:0055091; GO:0060428	calcium ion binding [GO:0005509]	endoplasmic reticulum [GO:0005783]; endoplasmic reticulum lumen [GO:0005788]	collagen biosynthetic process [GO:0032964]; ERAD pathway [GO:0036503]; lung epithelium development [GO:0060428]; phospholipid homeostasis [GO:0055091]; positive regulation of peptidase activity [GO:0010952]; protein secretion [GO:0009306]; protein transport [GO:0015031]; regulation of protein kinase B signaling [GO:0051896]; surfactant homeostasis [GO:0043129]
O75636	FCN3_HUMAN	Ficolin-3 (Collagen/fibrinogen domain-containing lectin 3 p35) (Collagen/fibrinogen domain-containing protein 3) (Hakata antigen)	FCN3 FCNH HAKA1	Homo sapiens (Human)	299	GO:0001867; GO:0003823; GO:0005576; GO:0005581; GO:0006956; GO:0030246; GO:0043654; GO:0046597; GO:0046872; GO:0051607; GO:0072562; GO:1902679	antigen binding [GO:0003823]; carbohydrate binding [GO:0030246]; metal ion binding [GO:0046872]	blood microparticle [GO:0072562]; collagen trimer [GO:0005581]; extracellular region [GO:0005576]	complement activation [GO:0006956]; complement activation, lectin pathway [GO:0001867]; defense response to virus [GO:0051607]; negative regulation of RNA biosynthetic process [GO:1902679]; negative regulation of viral entry into host cell [GO:0046597]; recognition of apoptotic cell [GO:0043654]
P27731	TTHY_CHICK	Transthyretin (Prealbumin) (TBPA)	TTR	Gallus gallus (Chicken)	150	GO:0001555; GO:0005179; GO:0005615; GO:0006144; GO:0009615; GO:0019904; GO:0030136; GO:0032991; GO:0036094; GO:0042562; GO:0042572; GO:0046982; GO:0051262; GO:0060417; GO:0065003; GO:0070324; GO:0070327	hormone activity [GO:0005179]; hormone binding [GO:0042562]; protein domain specific binding [GO:0019904]; protein heterodimerization activity [GO:0046982]; small molecule binding [GO:0036094]; thyroid hormone binding [GO:0070324]	clathrin-coated vesicle [GO:0030136]; extracellular space [GO:0005615]; protein-containing complex [GO:0032991]; yolk [GO:0060417]	oocyte growth [GO:0001555]; protein-containing complex assembly [GO:0065003]; protein tetramerization [GO:0051262]; purine nucleobase metabolic process [GO:0006144]; response to virus [GO:0009615]; retinol metabolic process [GO:0042572]; thyroid hormone transport [GO:0070327]
Q804X6	FA9_CHICK	Coagulation factor IX (EC 3.4.21.22) (Christmas factor) [Cleaved into: Coagulation factor IXa light chain; Coagulation factor IXa heavy chain]	F9	Gallus gallus (Chicken)	471	GO:0004175; GO:0004252; GO:0005509; GO:0005615; GO:0006508; GO:0007596; GO:0031638	calcium ion binding [GO:0005509]; endopeptidase activity [GO:0004175]; serine-type endopeptidase activity [GO:0004252]	extracellular space [GO:0005615]	blood coagulation [GO:0007596]; proteolysis [GO:0006508]; zymogen activation [GO:0031638]
Q5ZLN1	PGAM1_CHICK	Phosphoglycerate mutase 1 (EC 5.4.2.11) (EC 5.4.2.4) (BPG-dependent PGAM 1)	PGAM1 RCJMB04_5g20	Gallus gallus (Chicken)	254	GO:0004082; GO:0004619; GO:0005623; GO:0005829; GO:0006094; GO:0006096; GO:0016787	bisphosphoglycerate mutase activity [GO:0004082]; hydrolase activity [GO:0016787]; phosphoglycerate mutase activity [GO:0004619]	cell [GO:0005623]; cytosol [GO:0005829]	gluconeogenesis [GO:0006094]; glycolytic process [GO:0006096]
O60476	MA1A2_HUMAN	Mannosyl-oligosaccharide 1,2-alpha-mannosidase IB (EC 3.2.1.113) (Mannosidase alpha class 1A member 2) (Processing alpha-1,2-mannosidase IB) (Alpha-1,2-mannosidase IB)	MAN1A2 MAN1B	Homo sapiens (Human)	641	GO:0000139; GO:0004571; GO:0005509; GO:0005783; GO:0005794; GO:0006486; GO:0006491; GO:0007585; GO:0016020; GO:0016021; GO:0048286; GO:0070062; GO:1904381	calcium ion binding [GO:0005509]; mannosyl-oligosaccharide 1,2-alpha-mannosidase activity [GO:0004571]	endoplasmic reticulum [GO:0005783]; extracellular exosome [GO:0070062]; Golgi apparatus [GO:0005794]; Golgi membrane [GO:0000139]; integral component of membrane [GO:0016021]; membrane [GO:0016020]	Golgi apparatus mannose trimming [GO:1904381]; lung alveolus development [GO:0048286]; N-glycan processing [GO:0006491]; protein glycosylation [GO:0006486]; respiratory gaseous exchange by respiratory system [GO:0007585]
P11047	LAMC1_HUMAN	Laminin subunit gamma-1 (Laminin B2 chain) (Laminin-1 subunit gamma) (Laminin-10 subunit gamma) (Laminin-11 subunit gamma) (Laminin-2 subunit gamma) (Laminin-3 subunit gamma) (Laminin-4 subunit gamma) (Laminin-6 subunit gamma) (Laminin-7 subunit gamma) (Laminin-8 subunit gamma) (Laminin-9 subunit gamma) (S-laminin subunit gamma) (S-LAM gamma)	LAMC1 LAMB2	Homo sapiens (Human)	1609	GO:0005201; GO:0005576; GO:0005604; GO:0005606; GO:0005615; GO:0005788; GO:0007155; GO:0007492; GO:0009887; GO:0009888; GO:0016477; GO:0022617; GO:0030198; GO:0031581; GO:0034446; GO:0043259; GO:0043260; GO:0043687; GO:0044267; GO:0050679; GO:0062023; GO:0065003; GO:0070062	extracellular matrix structural constituent [GO:0005201]	basement membrane [GO:0005604]; collagen-containing extracellular matrix [GO:0062023]; endoplasmic reticulum lumen [GO:0005788]; extracellular exosome [GO:0070062]; extracellular region [GO:0005576]; extracellular space [GO:0005615]; laminin-10 complex [GO:0043259]; laminin-11 complex [GO:0043260]; laminin-1 complex [GO:0005606]	animal organ morphogenesis [GO:0009887]; cell adhesion [GO:0007155]; cell migration [GO:0016477]; cellular protein metabolic process [GO:0044267]; endoderm development [GO:0007492]; extracellular matrix disassembly [GO:0022617]; extracellular matrix organization [GO:0030198]; hemidesmosome assembly [GO:0031581]; positive regulation of epithelial cell proliferation [GO:0050679]; post-translational…
A1A4K5	ENPP2_BOVIN	Ectonucleotide pyrophosphatase/phosphodiesterase family member 2 (E-NPP 2) (EC 3.1.4.39) (Autotaxin) (Extracellular lysophospholipase D) (LysoPLD)	ENPP2	Bos taurus (Bovine)	888	GO:0003676; GO:0004528; GO:0004551; GO:0004622; GO:0005044; GO:0005509; GO:0005615; GO:0006935; GO:0006955; GO:0008270; GO:0009395; GO:0010634; GO:0030149; GO:0030247; GO:0034638; GO:0044849; GO:0045765; GO:0047391; GO:0050731; GO:2000394	alkylglycerophosphoethanolamine phosphodiesterase activity [GO:0047391]; calcium ion binding [GO:0005509]; lysophospholipase activity [GO:0004622]; nucleic acid binding [GO:0003676]; nucleotide diphosphatase activity [GO:0004551]; phosphodiesterase I activity [GO:0004528]; polysaccharide binding [GO:0030247]; scavenger receptor activity [GO:0005044]; zinc ion binding [GO:0008270]	extracellular space [GO:0005615]	chemotaxis [GO:0006935]; estrous cycle [GO:0044849]; immune response [GO:0006955]; phosphatidylcholine catabolic process [GO:0034638]; phospholipid catabolic process [GO:0009395]; positive regulation of epithelial cell migration [GO:0010634]; positive regulation of lamellipodium morphogenesis [GO:2000394]; positive regulation of peptidyl-tyrosine phosphorylation [GO:0050731]; regulation of angiog…
Q25563	TBA13_NAEPR	Tubulin alpha-13 chain	TUBA13	Naegleria pringsheimi (Amoeba)	453	GO:0003924; GO:0005200; GO:0005525; GO:0005737; GO:0005874; GO:0007017	GTPase activity [GO:0003924]; GTP binding [GO:0005525]; structural constituent of cytoskeleton [GO:0005200]	cytoplasm [GO:0005737]; microtubule [GO:0005874]	microtubule-based process [GO:0007017]
P32592	ITB2_BOVIN	Integrin beta-2 (Cell surface adhesion glycoproteins LFA-1/CR3/p150,95 subunit beta) (Complement receptor C3 subunit beta) (CD antigen CD18)	ITGB2 CD18	Bos taurus (Bovine)	769	GO:0001540; GO:0005178; GO:0005925; GO:0006909; GO:0007160; GO:0007229; GO:0008305; GO:0016020; GO:0016477; GO:0031623; GO:0033627; GO:0038023; GO:0046872; GO:0071404; GO:1904996	amyloid-beta binding [GO:0001540]; integrin binding [GO:0005178]; metal ion binding [GO:0046872]; signaling receptor activity [GO:0038023]	focal adhesion [GO:0005925]; integrin complex [GO:0008305]; membrane [GO:0016020]	cell adhesion mediated by integrin [GO:0033627]; cell-matrix adhesion [GO:0007160]; cell migration [GO:0016477]; cellular response to low-density lipoprotein particle stimulus [GO:0071404]; integrin-mediated signaling pathway [GO:0007229]; phagocytosis [GO:0006909]; positive regulation of leukocyte adhesion to vascular endothelial cell [GO:1904996]; receptor internalization [GO:0031623]
Q62588	SHBG_PHOSU	Sex hormone-binding globulin (SHBG) (Sex steroid-binding protein) (SBP) (Testis-specific androgen-binding protein) (ABP)	SHBG	Phodopus sungorus (Striped hairy-footed hamster) (Djungarian hamster)	399	GO:0005496; GO:0005576	steroid binding [GO:0005496]	extracellular region [GO:0005576]
P09102	PDIA1_CHICK	Protein disulfide-isomerase (PDI) (EC 5.3.4.1) (Cellular thyroid hormone-binding protein) (Prolyl 4-hydroxylase subunit beta) (Retina cognin) (R-cognin)	P4HB PDI PDIA1	Gallus gallus (Chicken)	515	GO:0003756; GO:0005623; GO:0005783; GO:0005788; GO:0006457; GO:0009897; GO:0034976; GO:0045454	protein disulfide isomerase activity [GO:0003756]	cell [GO:0005623]; endoplasmic reticulum [GO:0005783]; endoplasmic reticulum lumen [GO:0005788]; external side of plasma membrane [GO:0009897]	cell redox homeostasis [GO:0045454]; protein folding [GO:0006457]; response to endoplasmic reticulum stress [GO:0034976]
E2IYB3	FCNV1_VARKO	Veficolin-1 (Fragment)		Varanus komodoensis (Komodo dragon)	221	GO:0005576; GO:0090729	toxin activity [GO:0090729]	extracellular region [GO:0005576]
P40369	ARLY_SCHPO	Argininosuccinate lyase (ASAL) (EC 4.3.2.1) (Arginosuccinase)	arg7 SPBC1773.14	Schizosaccharomyces pombe (strain 972 / ATCC 24843) (Fission yeast)	461	GO:0000050; GO:0004056; GO:0005737; GO:0005829; GO:0006526; GO:0042450	argininosuccinate lyase activity [GO:0004056]	cytoplasm [GO:0005737]; cytosol [GO:0005829]	arginine biosynthetic process [GO:0006526]; arginine biosynthetic process via ornithine [GO:0042450]; urea cycle [GO:0000050]
P57756	FCN2_RAT	Ficolin-2 (Collagen/fibrinogen domain-containing protein 2) (Ficolin-B) (Ficolin-beta) (L-ficolin)	Fcn2 Fcnb	Rattus norvegicus (Rat)	319	GO:0001664; GO:0001867; GO:0002752; GO:0005576; GO:0005581; GO:0007186; GO:0030246; GO:0031232; GO:0033691; GO:0034394; GO:0038187; GO:0043654; GO:0046597; GO:0046872; GO:0097367; GO:2000484	carbohydrate binding [GO:0030246]; carbohydrate derivative binding [GO:0097367]; G protein-coupled receptor binding [GO:0001664]; metal ion binding [GO:0046872]; pattern recognition receptor activity [GO:0038187]; sialic acid binding [GO:0033691]	collagen trimer [GO:0005581]; extracellular region [GO:0005576]; extrinsic component of external side of plasma membrane [GO:0031232]	cell surface pattern recognition receptor signaling pathway [GO:0002752]; complement activation, lectin pathway [GO:0001867]; G protein-coupled receptor signaling pathway [GO:0007186]; negative regulation of viral entry into host cell [GO:0046597]; positive regulation of interleukin-8 secretion [GO:2000484]; protein localization to cell surface [GO:0034394]; recognition of apoptotic cell [GO:0043…
Q7Z7G0	TARSH_HUMAN	Target of Nesh-SH3 (Tarsh) (ABI gene family member 3-binding protein) (Nesh-binding protein) (NeshBP)	ABI3BP NESHBP TARSH	Homo sapiens (Human)	1075	GO:0005518; GO:0005576; GO:0005614; GO:0005615; GO:0008201; GO:0010811; GO:0030198; GO:0062023	collagen binding [GO:0005518]; heparin binding [GO:0008201]	collagen-containing extracellular matrix [GO:0062023]; extracellular region [GO:0005576]; extracellular space [GO:0005615]; interstitial matrix [GO:0005614]	extracellular matrix organization [GO:0030198]; positive regulation of cell-substrate adhesion [GO:0010811]
Q61598	GDIB_MOUSE	Rab GDP dissociation inhibitor beta (Rab GDI beta) (GDI-3) (Guanosine diphosphate dissociation inhibitor 2) (GDI-2)	Gdi2 Gdi3	Mus musculus (Mouse)	445	GO:0005093; GO:0005096; GO:0005737; GO:0005794; GO:0007264; GO:0015031; GO:0016020; GO:0016192; GO:0017137; GO:0031267; GO:0043209; GO:0045202	GTPase activator activity [GO:0005096]; Rab GDP-dissociation inhibitor activity [GO:0005093]; Rab GTPase binding [GO:0017137]; small GTPase binding [GO:0031267]	cytoplasm [GO:0005737]; Golgi apparatus [GO:0005794]; membrane [GO:0016020]; myelin sheath [GO:0043209]; synapse [GO:0045202]	protein transport [GO:0015031]; small GTPase mediated signal transduction [GO:0007264]; vesicle-mediated transport [GO:0016192]
P55287	CAD11_HUMAN	Cadherin-11 (OSF-4) (Osteoblast cadherin) (OB-cadherin)	CDH11	Homo sapiens (Human)	796	GO:0000902; GO:0001501; GO:0001503; GO:0005509; GO:0005737; GO:0005886; GO:0005912; GO:0007043; GO:0007155; GO:0007156; GO:0007275; GO:0008092; GO:0009986; GO:0016021; GO:0016339; GO:0016342; GO:0021957; GO:0034332; GO:0044331; GO:0045296; GO:0050804; GO:0070062; GO:0098609; GO:0098685; GO:0098978	cadherin binding [GO:0045296]; calcium ion binding [GO:0005509]; cytoskeletal protein binding [GO:0008092]	adherens junction [GO:0005912]; catenin complex [GO:0016342]; cell surface [GO:0009986]; cytoplasm [GO:0005737]; extracellular exosome [GO:0070062]; glutamatergic synapse [GO:0098978]; integral component of membrane [GO:0016021]; plasma membrane [GO:0005886]; Schaffer collateral - CA1 synapse [GO:0098685]	adherens junction organization [GO:0034332]; calcium-dependent cell-cell adhesion via plasma membrane cell adhesion molecules [GO:0016339]; cell adhesion [GO:0007155]; cell-cell adhesion [GO:0098609]; cell-cell adhesion mediated by cadherin [GO:0044331]; cell-cell junction assembly [GO:0007043]; cell morphogenesis [GO:0000902]; corticospinal tract morphogenesis [GO:0021957]; homophilic cell adhes…
Q3B7N2	ACTN1_BOVIN	Alpha-actinin-1 (Alpha-actinin cytoskeletal isoform) (F-actin cross-linking protein) (Non-muscle alpha-actinin-1)	ACTN1	Bos taurus (Bovine)	892	GO:0001725; GO:0001726; GO:0005509; GO:0005523; GO:0005915; GO:0005923; GO:0005925; GO:0012506; GO:0016328; GO:0017166; GO:0030018; GO:0030027; GO:0030486; GO:0031252; GO:0042383; GO:0042803; GO:0043462; GO:0043495; GO:0045214; GO:0046928; GO:0048741; GO:0051015; GO:0051017; GO:0051234; GO:0051393; GO:0051764; GO:0090636; GO:0090637; GO:0097433; GO:1990357	actin filament binding [GO:0051015]; alpha-actinin binding [GO:0051393]; calcium ion binding [GO:0005509]; protein homodimerization activity [GO:0042803]; protein membrane adaptor [GO:0043495]; tropomyosin binding [GO:0005523]; vinculin binding [GO:0017166]	bicellular tight junction [GO:0005923]; cell leading edge [GO:0031252]; dense body [GO:0097433]; focal adhesion [GO:0005925]; inner dense plaque of desmosome [GO:0090637]; lamellipodium [GO:0030027]; lateral plasma membrane [GO:0016328]; outer dense plaque of desmosome [GO:0090636]; ruffle [GO:0001726]; sarcolemma [GO:0042383]; smooth muscle dense body [GO:0030486]; stress fiber [GO:0001725]; ter…	actin crosslink formation [GO:0051764]; actin filament bundle assembly [GO:0051017]; establishment of localization [GO:0051234]; regulation of ATPase activity [GO:0043462]; regulation of neurotransmitter secretion [GO:0046928]; sarcomere organization [GO:0045214]; skeletal muscle fiber development [GO:0048741]
Q3SZZ7	FGL1_BOVIN	Fibrinogen-like protein 1	FGL1	Bos taurus (Bovine)	312	GO:0002250; GO:0005576; GO:0050776; GO:0050868; GO:0072574		extracellular region [GO:0005576]	adaptive immune response [GO:0002250]; hepatocyte proliferation [GO:0072574]; negative regulation of T cell activation [GO:0050868]; regulation of immune response [GO:0050776]
Q5ZJF4	PRDX6_CHICK	Peroxiredoxin-6 (EC 1.11.1.15) (1-Cys peroxiredoxin) (1-Cys PRX) (Acidic calcium-independent phospholipase A2) (aiPLA2) (EC 3.1.1.4) (Non-selenium glutathione peroxidase) (NSGPx)	PRDX6 RCJMB04_18k11	Gallus gallus (Chicken)	224	GO:0004601; GO:0004623; GO:0005615; GO:0005623; GO:0005739; GO:0005764; GO:0005829; GO:0016042; GO:0045454; GO:0051920; GO:0102567; GO:0102568	peroxidase activity [GO:0004601]; peroxiredoxin activity [GO:0051920]; phospholipase A2 activity [GO:0004623]; phospholipase A2 activity (consuming 1,2-dipalmitoylphosphatidylcholine) [GO:0102567]; phospholipase A2 activity consuming 1,2-dioleoylphosphatidylethanolamine) [GO:0102568]	cell [GO:0005623]; cytosol [GO:0005829]; extracellular space [GO:0005615]; lysosome [GO:0005764]; mitochondrion [GO:0005739]	cell redox homeostasis [GO:0045454]; lipid catabolic process [GO:0016042]
P05122	KCRB_CHICK	Creatine kinase B-type (EC 2.7.3.2) (B-CK) (Creatine kinase B chain) (Creatine phosphokinase M-type) (CPK-B)	CKB	Gallus gallus (Chicken)	381	GO:0004111; GO:0005524; GO:0005615; GO:0005829; GO:0006754; GO:0016301; GO:0046314; GO:0065010	ATP binding [GO:0005524]; creatine kinase activity [GO:0004111]; kinase activity [GO:0016301]	cytosol [GO:0005829]; extracellular membrane-bounded organelle [GO:0065010]; extracellular space [GO:0005615]	ATP biosynthetic process [GO:0006754]; phosphocreatine biosynthetic process [GO:0046314]
O08532	CA2D1_MOUSE	Voltage-dependent calcium channel subunit alpha-2/delta-1 (Voltage-gated calcium channel subunit alpha-2/delta-1) [Cleaved into: Voltage-dependent calcium channel subunit alpha-2-1; Voltage-dependent calcium channel subunit delta-1]	Cacna2d1 Cacna2	Mus musculus (Mouse)	1103	GO:0005245; GO:0005623; GO:0005891; GO:0006816; GO:0016529; GO:0030315; GO:0046872; GO:0051924; GO:0060307; GO:0060402; GO:0061577; GO:0070588; GO:0086002; GO:0086048; GO:0086057; GO:0086091; GO:0098903; GO:0098978; GO:0099025; GO:0099029; GO:1901387; GO:1901843; GO:1902514; GO:1904646; GO:1990454	metal ion binding [GO:0046872]; voltage-gated calcium channel activity [GO:0005245]; voltage-gated calcium channel activity involved in bundle of His cell action potential [GO:0086057]	anchored component of postsynaptic membrane [GO:0099025]; anchored component of presynaptic active zone membrane [GO:0099029]; cell [GO:0005623]; glutamatergic synapse [GO:0098978]; L-type voltage-gated calcium channel complex [GO:1990454]; sarcoplasmic reticulum [GO:0016529]; T-tubule [GO:0030315]; voltage-gated calcium channel complex [GO:0005891]	calcium ion transmembrane transport [GO:0070588]; calcium ion transmembrane transport via high voltage-gated calcium channel [GO:0061577]; calcium ion transport [GO:0006816]; calcium ion transport into cytosol [GO:0060402]; cardiac muscle cell action potential involved in contraction [GO:0086002]; cellular response to amyloid-beta [GO:1904646]; membrane depolarization during bundle of His cell ac…
P80174	SODC_CARCR	Superoxide dismutase [Cu-Zn] (EC 1.15.1.1)		Caretta caretta (Loggerhead sea turtle)	167	GO:0004784; GO:0005634; GO:0005737; GO:0046872	metal ion binding [GO:0046872]; superoxide dismutase activity [GO:0004784]	cytoplasm [GO:0005737]; nucleus [GO:0005634]
Q08E66	WFKN2_BOVIN	WAP, Kazal, immunoglobulin, Kunitz and NTR domain-containing protein 2	WFIKKN2	Bos taurus (Bovine)	574	GO:0001501; GO:0004867; GO:0005615; GO:0007179; GO:0008191; GO:0030512; GO:0032091; GO:0043392; GO:0048019; GO:0048747; GO:0050431; GO:0060021	metalloendopeptidase inhibitor activity [GO:0008191]; receptor antagonist activity [GO:0048019]; serine-type endopeptidase inhibitor activity [GO:0004867]; transforming growth factor beta binding [GO:0050431]	extracellular space [GO:0005615]	muscle fiber development [GO:0048747]; negative regulation of DNA binding [GO:0043392]; negative regulation of protein binding [GO:0032091]; negative regulation of transforming growth factor beta receptor signaling pathway [GO:0030512]; roof of mouth development [GO:0060021]; skeletal system development [GO:0001501]; transforming growth factor beta receptor signaling pathway [GO:0007179]
Q9H4A4	AMPB_HUMAN	Aminopeptidase B (AP-B) (EC 3.4.11.6) (Arginine aminopeptidase) (Arginyl aminopeptidase)	RNPEP APB	Homo sapiens (Human)	650	GO:0004177; GO:0004301; GO:0005576; GO:0005886; GO:0006508; GO:0008235; GO:0008270; GO:0030141; GO:0045776; GO:0070062	aminopeptidase activity [GO:0004177]; epoxide hydrolase activity [GO:0004301]; metalloexopeptidase activity [GO:0008235]; zinc ion binding [GO:0008270]	extracellular exosome [GO:0070062]; extracellular region [GO:0005576]; plasma membrane [GO:0005886]; secretory granule [GO:0030141]	negative regulation of blood pressure [GO:0045776]; proteolysis [GO:0006508]
Q17QK3	CBPQ_BOVIN	Carboxypeptidase Q (EC 3.4.17.-) (Plasma glutamate carboxypeptidase)	CPQ PGCP	Bos taurus (Bovine)	472	GO:0004180; GO:0005615; GO:0005737; GO:0005764; GO:0005783; GO:0005794; GO:0006508; GO:0006590; GO:0042246; GO:0042803; GO:0043171; GO:0046872; GO:0070573	carboxypeptidase activity [GO:0004180]; metal ion binding [GO:0046872]; metallodipeptidase activity [GO:0070573]; protein homodimerization activity [GO:0042803]	cytoplasm [GO:0005737]; endoplasmic reticulum [GO:0005783]; extracellular space [GO:0005615]; Golgi apparatus [GO:0005794]; lysosome [GO:0005764]	peptide catabolic process [GO:0043171]; proteolysis [GO:0006508]; thyroid hormone generation [GO:0006590]; tissue regeneration [GO:0042246]
Q3SYU2	EF2_BOVIN	Elongation factor 2 (EF-2)	EEF2	Bos taurus (Bovine)	858	GO:0003746; GO:0003924; GO:0005525; GO:0005634; GO:0005737; GO:0006414; GO:0043022; GO:1990904	GTPase activity [GO:0003924]; GTP binding [GO:0005525]; ribosome binding [GO:0043022]; translation elongation factor activity [GO:0003746]	cytoplasm [GO:0005737]; nucleus [GO:0005634]; ribonucleoprotein complex [GO:1990904]	translational elongation [GO:0006414]
O60361	NDK8_HUMAN	Putative nucleoside diphosphate kinase (NDK) (NDP kinase) (EC 2.7.4.6)	NME2P1	Homo sapiens (Human)	137	GO:0004550; GO:0005524; GO:0005634; GO:0006163; GO:0006183; GO:0006220; GO:0006228; GO:0006241; GO:0042981; GO:0046872; GO:0070062	ATP binding [GO:0005524]; metal ion binding [GO:0046872]; nucleoside diphosphate kinase activity [GO:0004550]	extracellular exosome [GO:0070062]; nucleus [GO:0005634]	CTP biosynthetic process [GO:0006241]; GTP biosynthetic process [GO:0006183]; purine nucleotide metabolic process [GO:0006163]; pyrimidine nucleotide metabolic process [GO:0006220]; regulation of apoptotic process [GO:0042981]; UTP biosynthetic process [GO:0006228]
P13549	EF1A0_XENLA	Elongation factor 1-alpha, somatic form (EF-1-alpha-S)	eef1as	Xenopus laevis (African clawed frog)	462	GO:0003746; GO:0003924; GO:0005525; GO:0005737	GTPase activity [GO:0003924]; GTP binding [GO:0005525]; translation elongation factor activity [GO:0003746]	cytoplasm [GO:0005737]
P27046	MA2A1_MOUSE	Alpha-mannosidase 2 (EC 3.2.1.114) (Golgi alpha-mannosidase II) (AMan II) (Man II) (Mannosidase alpha class 2A member 1) (Mannosyl-oligosaccharide 1,3-1,6-alpha-mannosidase)	Man2a1 Mana2	Mus musculus (Mouse)	1150	GO:0000139; GO:0001701; GO:0001889; GO:0004559; GO:0004572; GO:0005615; GO:0005794; GO:0005797; GO:0005801; GO:0006013; GO:0006486; GO:0006491; GO:0006517; GO:0007005; GO:0007033; GO:0007585; GO:0015923; GO:0016021; GO:0016787; GO:0016799; GO:0030246; GO:0046872; GO:0048286; GO:0050769; GO:0060042	alpha-mannosidase activity [GO:0004559]; carbohydrate binding [GO:0030246]; hydrolase activity [GO:0016787]; hydrolase activity, hydrolyzing N-glycosyl compounds [GO:0016799]; mannosidase activity [GO:0015923]; mannosyl-oligosaccharide 1,3-1,6-alpha-mannosidase activity [GO:0004572]; metal ion binding [GO:0046872]	cis-Golgi network [GO:0005801]; extracellular space [GO:0005615]; Golgi apparatus [GO:0005794]; Golgi medial cisterna [GO:0005797]; Golgi membrane [GO:0000139]; integral component of membrane [GO:0016021]	in utero embryonic development [GO:0001701]; liver development [GO:0001889]; lung alveolus development [GO:0048286]; mannose metabolic process [GO:0006013]; mitochondrion organization [GO:0007005]; N-glycan processing [GO:0006491]; positive regulation of neurogenesis [GO:0050769]; protein deglycosylation [GO:0006517]; protein glycosylation [GO:0006486]; respiratory gaseous exchange by respiratory…
Q90827	NEL_CHICK	Protein NEL (93 kDa protein)	NEL	Gallus gallus (Chicken)	816	GO:0005080; GO:0005509; GO:0005623; GO:0005737; GO:0008201	calcium ion binding [GO:0005509]; heparin binding [GO:0008201]; protein kinase C binding [GO:0005080]	cell [GO:0005623]; cytoplasm [GO:0005737]
P48740	MASP1_HUMAN	Mannan-binding lectin serine protease 1 (EC 3.4.21.-) (Complement factor MASP-3) (Complement-activating component of Ra-reactive factor) (Mannose-binding lectin-associated serine protease 1) (MASP-1) (Mannose-binding protein-associated serine protease) (Ra-reactive factor serine protease p100) (RaRF) (Serine protease 5) [Cleaved into: Mannan-binding lectin serine protease 1 heavy chain; Mannan-bi…	MASP1 CRARF CRARF1 PRSS5	Homo sapiens (Human)	699	GO:0001867; GO:0004252; GO:0005509; GO:0005576; GO:0005615; GO:0005654; GO:0005829; GO:0006898; GO:0006956; GO:0008233; GO:0042803; GO:0045916; GO:0048306	calcium-dependent protein binding [GO:0048306]; calcium ion binding [GO:0005509]; peptidase activity [GO:0008233]; protein homodimerization activity [GO:0042803]; serine-type endopeptidase activity [GO:0004252]	cytosol [GO:0005829]; extracellular region [GO:0005576]; extracellular space [GO:0005615]; nucleoplasm [GO:0005654]	complement activation [GO:0006956]; complement activation, lectin pathway [GO:0001867]; negative regulation of complement activation [GO:0045916]; receptor-mediated endocytosis [GO:0006898]
Q9YHY9	OTC_CHICK	Ornithine carbamoyltransferase, mitochondrial (EC 2.1.3.3) (Ornithine transcarbamylase) (OTCase)	OTC	Gallus gallus (Chicken)	354	GO:0000050; GO:0004585; GO:0005739; GO:0005759; GO:0006525; GO:0016597; GO:0019240; GO:0042450; GO:0043231	amino acid binding [GO:0016597]; ornithine carbamoyltransferase activity [GO:0004585]	intracellular membrane-bounded organelle [GO:0043231]; mitochondrial matrix [GO:0005759]; mitochondrion [GO:0005739]	arginine biosynthetic process via ornithine [GO:0042450]; arginine metabolic process [GO:0006525]; citrulline biosynthetic process [GO:0019240]; urea cycle [GO:0000050]
P07954	FUMH_HUMAN	Fumarate hydratase, mitochondrial (Fumarase) (HsFH) (EC 4.2.1.2)	FH	Homo sapiens (Human)	510	GO:0000050; GO:0000415; GO:0000821; GO:0004333; GO:0005634; GO:0005694; GO:0005737; GO:0005739; GO:0005759; GO:0005829; GO:0006099; GO:0006106; GO:0006108; GO:0006281; GO:0006974; GO:0035861; GO:0042393; GO:0045239; GO:0048873; GO:0070062; GO:0120162; GO:2001034	fumarate hydratase activity [GO:0004333]; histone binding [GO:0042393]	chromosome [GO:0005694]; cytoplasm [GO:0005737]; cytosol [GO:0005829]; extracellular exosome [GO:0070062]; mitochondrial matrix [GO:0005759]; mitochondrion [GO:0005739]; nucleus [GO:0005634]; site of double-strand break [GO:0035861]; tricarboxylic acid cycle enzyme complex [GO:0045239]	cellular response to DNA damage stimulus [GO:0006974]; DNA repair [GO:0006281]; fumarate metabolic process [GO:0006106]; homeostasis of number of cells within a tissue [GO:0048873]; malate metabolic process [GO:0006108]; negative regulation of histone H3-K36 methylation [GO:0000415]; positive regulation of cold-induced thermogenesis [GO:0120162]; positive regulation of double-strand break repair …
Q05744	CATD_CHICK	Cathepsin D (EC 3.4.23.5) [Cleaved into: Cathepsin D light chain; Cathepsin D heavy chain]	CTSD	Gallus gallus (Chicken)	398	GO:0004190; GO:0005764; GO:0006508; GO:0008219; GO:0012501; GO:0030163	aspartic-type endopeptidase activity [GO:0004190]	lysosome [GO:0005764]	cell death [GO:0008219]; programmed cell death [GO:0012501]; protein catabolic process [GO:0030163]; proteolysis [GO:0006508]
Q80VA0	GALT7_MOUSE	N-acetylgalactosaminyltransferase 7 (EC 2.4.1.41) (Polypeptide GalNAc transferase 7) (GalNAc-T7) (pp-GaNTase 7) (Protein-UDP acetylgalactosaminyltransferase 7) (UDP-GalNAc:polypeptide N-acetylgalactosaminyltransferase 7)	Galnt7	Mus musculus (Mouse)	657	GO:0000139; GO:0004653; GO:0005794; GO:0006493; GO:0016021; GO:0030246; GO:0046872	carbohydrate binding [GO:0030246]; metal ion binding [GO:0046872]; polypeptide N-acetylgalactosaminyltransferase activity [GO:0004653]	Golgi apparatus [GO:0005794]; Golgi membrane [GO:0000139]; integral component of membrane [GO:0016021]	protein O-linked glycosylation [GO:0006493]
P14925	AMD_RAT	Peptidylglycine alpha-amidating monooxygenase (PAM) [Includes: Peptidylglycine alpha-hydroxylating monooxygenase (PHM) (EC 1.14.17.3); Peptidyl-alpha-hydroxyglycine alpha-amidating lyase (EC 4.3.2.5) (Peptidylamidoglycolate lyase) (PAL)]	Pam	Rattus norvegicus (Rat)	976	GO:0001519; GO:0001666; GO:0001676; GO:0004504; GO:0004598; GO:0005507; GO:0005509; GO:0005576; GO:0005615; GO:0005802; GO:0005886; GO:0006357; GO:0006518; GO:0007417; GO:0007507; GO:0007595; GO:0008270; GO:0009268; GO:0009404; GO:0009986; GO:0010043; GO:0016021; GO:0018032; GO:0019538; GO:0019901; GO:0022602; GO:0030141; GO:0030658; GO:0030667; GO:0031418; GO:0032355; GO:0032956; GO:0042476; GO:…	calcium ion binding [GO:0005509]; copper ion binding [GO:0005507]; identical protein binding [GO:0042802]; L-ascorbic acid binding [GO:0031418]; peptidylamidoglycolate lyase activity [GO:0004598]; peptidylglycine monooxygenase activity [GO:0004504]; protein kinase binding [GO:0019901]; zinc ion binding [GO:0008270]	cell surface [GO:0009986]; extracellular region [GO:0005576]; extracellular space [GO:0005615]; integral component of membrane [GO:0016021]; neuronal cell body [GO:0043025]; neuron projection [GO:0043005]; perikaryon [GO:0043204]; perinuclear region of cytoplasm [GO:0048471]; plasma membrane [GO:0005886]; secretory granule [GO:0030141]; secretory granule membrane [GO:0030667]; trans-Golgi network…	central nervous system development [GO:0007417]; fatty acid primary amide biosynthetic process [GO:0062112]; heart development [GO:0007507]; lactation [GO:0007595]; limb development [GO:0060173]; long-chain fatty acid metabolic process [GO:0001676]; maternal process involved in female pregnancy [GO:0060135]; odontogenesis [GO:0042476]; ovulation cycle process [GO:0022602]; peptide amidation [GO:0…
Q71KU9	FGL1_MOUSE	Fibrinogen-like protein 1 (Fibrinogen-related protein 1) (Mfrep-1) (Liver fibrinogen-related protein-1) (Mfire-1)	Fgl1 Mfire1	Mus musculus (Mouse)	314	GO:0002250; GO:0005576; GO:0008203; GO:0010906; GO:0035634; GO:0050776; GO:0050868; GO:0060612; GO:0072574		extracellular region [GO:0005576]	adaptive immune response [GO:0002250]; adipose tissue development [GO:0060612]; cholesterol metabolic process [GO:0008203]; hepatocyte proliferation [GO:0072574]; negative regulation of T cell activation [GO:0050868]; regulation of glucose metabolic process [GO:0010906]; regulation of immune response [GO:0050776]; response to stilbenoid [GO:0035634]
Q98SV0	SELPB_DANRE	Selenoprotein Pb (zSelPb)	sepp1b	Danio rerio (Zebrafish) (Brachydanio rerio)	265	GO:0001887; GO:0005615; GO:0008430; GO:0010269	selenium binding [GO:0008430]	extracellular space [GO:0005615]	response to selenium ion [GO:0010269]; selenium compound metabolic process [GO:0001887]
P52209	6PGD_HUMAN	6-phosphogluconate dehydrogenase, decarboxylating (EC 1.1.1.44)	PGD PGDH	Homo sapiens (Human)	483	GO:0004616; GO:0005634; GO:0005829; GO:0006098; GO:0009051; GO:0019322; GO:0046177; GO:0050661; GO:0055114; GO:0070062	NADP binding [GO:0050661]; phosphogluconate dehydrogenase (decarboxylating) activity [GO:0004616]	cytosol [GO:0005829]; extracellular exosome [GO:0070062]; nucleus [GO:0005634]	D-gluconate catabolic process [GO:0046177]; oxidation-reduction process [GO:0055114]; pentose biosynthetic process [GO:0019322]; pentose-phosphate shunt [GO:0006098]; pentose-phosphate shunt, oxidative branch [GO:0009051]
P51779	CFAD_PIG	Complement factor D (EC 3.4.21.46) (Adipsin) (C3 convertase activator) (Properdin factor D)	CFD DF	Sus scrofa (Pig)	259	GO:0004252; GO:0005615; GO:0006957; GO:0007219; GO:0009617	serine-type endopeptidase activity [GO:0004252]	extracellular space [GO:0005615]	complement activation, alternative pathway [GO:0006957]; Notch signaling pathway [GO:0007219]; response to bacterium [GO:0009617]
Q24JV9	L3BPA_DANRE	Galectin-3-binding protein A (Lectin galactoside-binding soluble 3-binding protein A)	lgals3bpa lgals3bp zgc:136780	Danio rerio (Zebrafish) (Brachydanio rerio)	567	GO:0005044; GO:0005576; GO:0007155; GO:0016020	scavenger receptor activity [GO:0005044]	extracellular region [GO:0005576]; membrane [GO:0016020]	cell adhesion [GO:0007155]
P98157	LRP1_CHICK	Low-density lipoprotein receptor-related protein 1 (LRP-1) (Alpha-2-macroglobulin receptor) (A2MR)	LRP1	Gallus gallus (Chicken)	4543	GO:0005509; GO:0005905; GO:0016021; GO:0016964	alpha-2 macroglobulin receptor activity [GO:0016964]; calcium ion binding [GO:0005509]	clathrin-coated pit [GO:0005905]; integral component of membrane [GO:0016021]
P70274	SEPP1_MOUSE	Selenoprotein P (SeP) (Plasma selenoprotein P)	Selenop Selp Sepp1	Mus musculus (Mouse)	380	GO:0001887; GO:0005576; GO:0005615; GO:0007420; GO:0007626; GO:0008430; GO:0009791; GO:0010269; GO:0019953; GO:0040008	selenium binding [GO:0008430]	extracellular region [GO:0005576]; extracellular space [GO:0005615]	brain development [GO:0007420]; locomotory behavior [GO:0007626]; post-embryonic development [GO:0009791]; regulation of growth [GO:0040008]; response to selenium ion [GO:0010269]; selenium compound metabolic process [GO:0001887]; sexual reproduction [GO:0019953]
Q9UBQ6	EXTL2_HUMAN	Exostosin-like 2 (EC 2.4.1.223) (Alpha-1,4-N-acetylhexosaminyltransferase EXTL2) (Alpha-GalNAcT EXTL2) (EXT-related protein 2) (Glucuronyl-galactosyl-proteoglycan 4-alpha-N-acetylglucosaminyltransferase) [Cleaved into: Processed exostosin-like 2]	EXTL2 EXTR2	Homo sapiens (Human)	330	GO:0001888; GO:0005539; GO:0005576; GO:0005654; GO:0005783; GO:0005789; GO:0005829; GO:0006044; GO:0006486; GO:0015012; GO:0016021; GO:0019276; GO:0030145; GO:0035248; GO:0036498; GO:0047237	alpha-1,4-N-acetylgalactosaminyltransferase activity [GO:0035248]; glucuronyl-galactosyl-proteoglycan 4-alpha-N-acetylglucosaminyltransferase activity [GO:0001888]; glucuronylgalactosylproteoglycan 4-beta-N-acetylgalactosaminyltransferase activity [GO:0047237]; glycosaminoglycan binding [GO:0005539]; manganese ion binding [GO:0030145]	cytosol [GO:0005829]; endoplasmic reticulum [GO:0005783]; endoplasmic reticulum membrane [GO:0005789]; extracellular region [GO:0005576]; integral component of membrane [GO:0016021]; nucleoplasm [GO:0005654]	heparan sulfate proteoglycan biosynthetic process [GO:0015012]; IRE1-mediated unfolded protein response [GO:0036498]; N-acetylglucosamine metabolic process [GO:0006044]; protein glycosylation [GO:0006486]; UDP-N-acetylgalactosamine metabolic process [GO:0019276]
P09972	ALDOC_HUMAN	Fructose-bisphosphate aldolase C (EC 4.1.2.13) (Brain-type aldolase)	ALDOC ALDC	Homo sapiens (Human)	364	GO:0004332; GO:0005576; GO:0005829; GO:0005856; GO:0006000; GO:0006094; GO:0006096; GO:0008092; GO:0030388; GO:0030855; GO:0034774; GO:0043312; GO:0061621; GO:0070062; GO:1904724; GO:1904813	cytoskeletal protein binding [GO:0008092]; fructose-bisphosphate aldolase activity [GO:0004332]	cytoskeleton [GO:0005856]; cytosol [GO:0005829]; extracellular exosome [GO:0070062]; extracellular region [GO:0005576]; ficolin-1-rich granule lumen [GO:1904813]; secretory granule lumen [GO:0034774]; tertiary granule lumen [GO:1904724]	canonical glycolysis [GO:0061621]; epithelial cell differentiation [GO:0030855]; fructose 1,6-bisphosphate metabolic process [GO:0030388]; fructose metabolic process [GO:0006000]; gluconeogenesis [GO:0006094]; glycolytic process [GO:0006096]; neutrophil degranulation [GO:0043312]
Q5E9F5	TAGL2_BOVIN	Transgelin-2	TAGLN2	Bos taurus (Bovine)	199
Q92485	ASM3B_HUMAN	Acid sphingomyelinase-like phosphodiesterase 3b (ASM-like phosphodiesterase 3b) (EC 3.1.4.-)	SMPDL3B ASML3B ASMLPD	Homo sapiens (Human)	455	GO:0004767; GO:0005615; GO:0005886; GO:0006685; GO:0006954; GO:0008081; GO:0008270; GO:0016798; GO:0031225; GO:0034122; GO:0045087; GO:0046466; GO:0050728; GO:0070062	hydrolase activity, acting on glycosyl bonds [GO:0016798]; phosphoric diester hydrolase activity [GO:0008081]; sphingomyelin phosphodiesterase activity [GO:0004767]; zinc ion binding [GO:0008270]	anchored component of membrane [GO:0031225]; extracellular exosome [GO:0070062]; extracellular space [GO:0005615]; plasma membrane [GO:0005886]	inflammatory response [GO:0006954]; innate immune response [GO:0045087]; membrane lipid catabolic process [GO:0046466]; negative regulation of inflammatory response [GO:0050728]; negative regulation of toll-like receptor signaling pathway [GO:0034122]; sphingomyelin catabolic process [GO:0006685]
Q8JH70	ALDCB_DANRE	Fructose-bisphosphate aldolase C-B (EC 4.1.2.13) (Brain-type aldolase-B)	aldocb aldoc	Danio rerio (Zebrafish) (Brachydanio rerio)	363	GO:0004332; GO:0005829; GO:0006096; GO:0030388	fructose-bisphosphate aldolase activity [GO:0004332]	cytosol [GO:0005829]	fructose 1,6-bisphosphate metabolic process [GO:0030388]; glycolytic process [GO:0006096]
P10288	CADH2_CHICK	Cadherin-2 (Neural cadherin) (N-cadherin)	CDH2	Gallus gallus (Chicken)	912	GO:0000902; GO:0001502; GO:0001841; GO:0005509; GO:0005623; GO:0005737; GO:0005829; GO:0005886; GO:0005887; GO:0005911; GO:0005912; GO:0005916; GO:0007043; GO:0007155; GO:0007156; GO:0007157; GO:0007275; GO:0007416; GO:0007420; GO:0008013; GO:0008092; GO:0009986; GO:0010001; GO:0014069; GO:0014704; GO:0016323; GO:0016324; GO:0016339; GO:0016342; GO:0016477; GO:0019901; GO:0019903; GO:0021987; GO:…	alpha-catenin binding [GO:0045294]; beta-catenin binding [GO:0008013]; cadherin binding [GO:0045296]; calcium ion binding [GO:0005509]; cytoskeletal protein binding [GO:0008092]; extracellular matrix binding [GO:0050840]; gamma-catenin binding [GO:0045295]; identical protein binding [GO:0042802]; protein kinase binding [GO:0019901]; protein phosphatase binding [GO:0019903]	adherens junction [GO:0005912]; apical part of cell [GO:0045177]; apical plasma membrane [GO:0016324]; basolateral plasma membrane [GO:0016323]; catenin complex [GO:0016342]; cell [GO:0005623]; cell body [GO:0044297]; cell-cell junction [GO:0005911]; cell surface [GO:0009986]; cortical actin cytoskeleton [GO:0030864]; cytoplasm [GO:0005737]; cytosol [GO:0005829]; fascia adherens [GO:0005916]; int…	adherens junction organization [GO:0034332]; blood vessel morphogenesis [GO:0048514]; brain development [GO:0007420]; brain morphogenesis [GO:0048854]; calcium-dependent cell-cell adhesion via plasma membrane cell adhesion molecules [GO:0016339]; cartilage condensation [GO:0001502]; cell adhesion [GO:0007155]; cell aggregation [GO:0098743]; cell-cell adhesion [GO:0098609]; cell-cell adhesion medi…
Q8NFW1	COMA1_HUMAN	Collagen alpha-1(XXII) chain	COL22A1	Homo sapiens (Human)	1626	GO:0005201; GO:0005576; GO:0005581; GO:0005615; GO:0005788; GO:0030198; GO:0031012	extracellular matrix structural constituent [GO:0005201]	collagen trimer [GO:0005581]; endoplasmic reticulum lumen [GO:0005788]; extracellular matrix [GO:0031012]; extracellular region [GO:0005576]; extracellular space [GO:0005615]	extracellular matrix organization [GO:0030198]
Q4AEH7	GPX2_SAPAP	Glutathione peroxidase 2 (GPx-2) (GSHPx-2) (EC 1.11.1.9) (Glutathione peroxidase-gastrointestinal) (GPx-GI) (GSHPx-GI)	GPX2	Sapajus apella (Brown-capped capuchin) (Cebus apella)	190	GO:0004602; GO:0005737; GO:0006979	glutathione peroxidase activity [GO:0004602]	cytoplasm [GO:0005737]	response to oxidative stress [GO:0006979]
P84492	LYSC_CHEMY	Lysozyme C (EC 3.2.1.17) (1,4-beta-N-acetylmuramidase C)	LYZ	Chelonia mydas (Green sea-turtle) (Chelonia agassizi)	130	GO:0003796; GO:0005576; GO:0008152; GO:0019835; GO:0042742	lysozyme activity [GO:0003796]	extracellular region [GO:0005576]	cytolysis [GO:0019835]; defense response to bacterium [GO:0042742]; metabolic process [GO:0008152]
Q9TU03	GDIR2_BOVIN	Rho GDP-dissociation inhibitor 2 (Rho GDI 2) (D4-GDP-dissociation inhibitor) (D4-GDI) (Ly-GDI) (Rho-GDI beta)	ARHGDIB GDID4	Bos taurus (Bovine)	200	GO:0005094; GO:0005096; GO:0005829; GO:0007266; GO:0016020; GO:0035023; GO:0048365; GO:2000249	GTPase activator activity [GO:0005096]; Rac GTPase binding [GO:0048365]; Rho GDP-dissociation inhibitor activity [GO:0005094]	cytosol [GO:0005829]; membrane [GO:0016020]	regulation of actin cytoskeleton reorganization [GO:2000249]; regulation of Rho protein signal transduction [GO:0035023]; Rho protein signal transduction [GO:0007266]
Q13616	CUL1_HUMAN	Cullin-1 (CUL-1)	CUL1	Homo sapiens (Human)	776	GO:0000082; GO:0000086; GO:0000209; GO:0002223; GO:0005623; GO:0005654; GO:0005829; GO:0006511; GO:0006513; GO:0006879; GO:0008283; GO:0009887; GO:0010265; GO:0010972; GO:0016032; GO:0016055; GO:0016567; GO:0019005; GO:0031146; GO:0031461; GO:0031625; GO:0038061; GO:0038095; GO:0043161; GO:0043687; GO:0050852; GO:0051403; GO:0070498; GO:0097193; GO:1901990; GO:1990452	ubiquitin protein ligase binding [GO:0031625]	cell [GO:0005623]; cullin-RING ubiquitin ligase complex [GO:0031461]; cytosol [GO:0005829]; nucleoplasm [GO:0005654]; Parkin-FBXW7-Cul1 ubiquitin ligase complex [GO:1990452]; SCF ubiquitin ligase complex [GO:0019005]	animal organ morphogenesis [GO:0009887]; cell population proliferation [GO:0008283]; cellular iron ion homeostasis [GO:0006879]; Fc-epsilon receptor signaling pathway [GO:0038095]; G1/S transition of mitotic cell cycle [GO:0000082]; G2/M transition of mitotic cell cycle [GO:0000086]; interleukin-1-mediated signaling pathway [GO:0070498]; intrinsic apoptotic signaling pathway [GO:0097193]; negativ…
Q8NDH3	PEPL1_HUMAN	Probable aminopeptidase NPEPL1 (EC 3.4.11.-) (Aminopeptidase-like 1)	NPEPL1 KIAA1974	Homo sapiens (Human)	523	GO:0004177; GO:0005634; GO:0005737; GO:0008235; GO:0030145	aminopeptidase activity [GO:0004177]; manganese ion binding [GO:0030145]; metalloexopeptidase activity [GO:0008235]	cytoplasm [GO:0005737]; nucleus [GO:0005634]
P43004	EAA2_HUMAN	Excitatory amino acid transporter 2 (Glutamate/aspartate transporter II) (Sodium-dependent glutamate/aspartate transporter 2) (Solute carrier family 1 member 2)	SLC1A2 EAAT2 GLT1	Homo sapiens (Human)	574	GO:0005313; GO:0005314; GO:0005886; GO:0005887; GO:0006811; GO:0007268; GO:0007632; GO:0009611; GO:0009986; GO:0010259; GO:0014047; GO:0015501; GO:0015813; GO:0016020; GO:0021537; GO:0030534; GO:0030673; GO:0031668; GO:0035264; GO:0043200; GO:0044297; GO:0046326; GO:0046872; GO:0070207; GO:0070779; GO:0097449; GO:0098712; GO:0098810; GO:0098978; GO:0099056	glutamate:sodium symporter activity [GO:0015501]; high-affinity glutamate transmembrane transporter activity [GO:0005314]; L-glutamate transmembrane transporter activity [GO:0005313]; metal ion binding [GO:0046872]	astrocyte projection [GO:0097449]; axolemma [GO:0030673]; cell body [GO:0044297]; cell surface [GO:0009986]; glutamatergic synapse [GO:0098978]; integral component of plasma membrane [GO:0005887]; integral component of presynaptic membrane [GO:0099056]; membrane [GO:0016020]; plasma membrane [GO:0005886]	adult behavior [GO:0030534]; cellular response to extracellular stimulus [GO:0031668]; chemical synaptic transmission [GO:0007268]; D-aspartate import across plasma membrane [GO:0070779]; glutamate secretion [GO:0014047]; ion transport [GO:0006811]; L-glutamate import across plasma membrane [GO:0098712]; L-glutamate transmembrane transport [GO:0015813]; multicellular organism aging [GO:0010259]; …
P61916	NPC2_HUMAN	NPC intracellular cholesterol transporter 2 (Epididymal secretory protein E1) (Human epididymis-specific protein 1) (He1) (Niemann-Pick disease type C2 protein)	NPC2 HE1	Homo sapiens (Human)	151	GO:0005576; GO:0005615; GO:0005764; GO:0005783; GO:0008203; GO:0009615; GO:0015485; GO:0015914; GO:0015918; GO:0019747; GO:0019899; GO:0030301; GO:0032366; GO:0032367; GO:0032934; GO:0033344; GO:0034383; GO:0035578; GO:0042632; GO:0043202; GO:0043312; GO:0046836; GO:0070062; GO:0120020	cholesterol binding [GO:0015485]; cholesterol transfer activity [GO:0120020]; enzyme binding [GO:0019899]; sterol binding [GO:0032934]	azurophil granule lumen [GO:0035578]; endoplasmic reticulum [GO:0005783]; extracellular exosome [GO:0070062]; extracellular region [GO:0005576]; extracellular space [GO:0005615]; lysosomal lumen [GO:0043202]; lysosome [GO:0005764]	cholesterol efflux [GO:0033344]; cholesterol homeostasis [GO:0042632]; cholesterol metabolic process [GO:0008203]; cholesterol transport [GO:0030301]; glycolipid transport [GO:0046836]; intracellular cholesterol transport [GO:0032367]; intracellular sterol transport [GO:0032366]; low-density lipoprotein particle clearance [GO:0034383]; neutrophil degranulation [GO:0043312]; phospholipid transport…
Q6UX71	PXDC2_HUMAN	Plexin domain-containing protein 2 (Tumor endothelial marker 7-related protein)	PLXDC2 TEM7R UNQ2514/PRO6003	Homo sapiens (Human)	529	GO:0016021		integral component of membrane [GO:0016021]
P49705	IBP2_CHICK	Insulin-like growth factor-binding protein 2 (IBP-2) (IGF-binding protein 2) (IGFBP-2)	IGFBP2	Gallus gallus (Chicken)	311	GO:0005576; GO:0005615; GO:0031994; GO:0031995; GO:0040008; GO:0043567	insulin-like growth factor I binding [GO:0031994]; insulin-like growth factor II binding [GO:0031995]	extracellular region [GO:0005576]; extracellular space [GO:0005615]	regulation of growth [GO:0040008]; regulation of insulin-like growth factor receptor signaling pathway [GO:0043567]
P50157	TCPA_AMBME	T-complex protein 1 subunit alpha (TCP-1-alpha) (CCT-alpha) (Fragment)		Ambystoma mexicanum (Axolotl)	173	GO:0005524; GO:0005829	ATP binding [GO:0005524]	cytosol [GO:0005829]
P00829	ATPB_BOVIN	ATP synthase subunit beta, mitochondrial (EC 7.1.2.2) (ATP synthase F1 subunit beta)	ATP5F1B ATP5B	Bos taurus (Bovine)	528	GO:0005524; GO:0005753; GO:0016887; GO:0042776; GO:0045261; GO:0046933	ATPase activity [GO:0016887]; ATP binding [GO:0005524]; proton-transporting ATP synthase activity, rotational mechanism [GO:0046933]	mitochondrial proton-transporting ATP synthase complex [GO:0005753]; proton-transporting ATP synthase complex, catalytic core F(1) [GO:0045261]	mitochondrial ATP synthesis coupled proton transport [GO:0042776]
O00499	BIN1_HUMAN	Myc box-dependent-interacting protein 1 (Amphiphysin II) (Amphiphysin-like protein) (Box-dependent myc-interacting protein 1) (Bridging integrator 1)	BIN1 AMPHL	Homo sapiens (Human)	593	GO:0002020; GO:0005543; GO:0005634; GO:0005635; GO:0005737; GO:0005768; GO:0005829; GO:0005886; GO:0006897; GO:0006997; GO:0007010; GO:0008021; GO:0008333; GO:0015629; GO:0016020; GO:0016032; GO:0019828; GO:0030018; GO:0030100; GO:0030276; GO:0030315; GO:0030424; GO:0030838; GO:0031674; GO:0033268; GO:0033292; GO:0042802; GO:0043065; GO:0043194; GO:0045664; GO:0048156; GO:0048711; GO:0051015; GO:…	actin filament binding [GO:0051015]; aspartic-type endopeptidase inhibitor activity [GO:0019828]; chaperone binding [GO:0051087]; clathrin binding [GO:0030276]; identical protein binding [GO:0042802]; phospholipid binding [GO:0005543]; protease binding [GO:0002020]; RNA polymerase binding [GO:0070063]; tau protein binding [GO:0048156]	actin cytoskeleton [GO:0015629]; axon [GO:0030424]; axon initial segment [GO:0043194]; cytoplasm [GO:0005737]; cytosol [GO:0005829]; endosome [GO:0005768]; I band [GO:0031674]; lipid tube [GO:0060987]; membrane [GO:0016020]; node of Ranvier [GO:0033268]; nuclear envelope [GO:0005635]; nucleus [GO:0005634]; plasma membrane [GO:0005886]; synaptic vesicle [GO:0008021]; T-tubule [GO:0030315]; Z disc …	cytoskeleton organization [GO:0007010]; endocytosis [GO:0006897]; endosome to lysosome transport [GO:0008333]; lipid tube assembly [GO:0060988]; membrane organization [GO:0061024]; negative regulation of amyloid-beta formation [GO:1902430]; negative regulation of aspartic-type endopeptidase activity involved in amyloid precursor protein catabolic process [GO:1902960]; negative regulation of calci…
Q4KM33	PLEK_RAT	Pleckstrin	Plek	Rattus norvegicus (Rat)	350	GO:0002244; GO:0002576; GO:0005080; GO:0005737; GO:0005886; GO:0006904; GO:0007229; GO:0010572; GO:0010920; GO:0010925; GO:0030030; GO:0030836; GO:0030845; GO:0030866; GO:0031529; GO:0031532; GO:0032233; GO:0032587; GO:0033625; GO:0042803; GO:0043325; GO:0045744; GO:0046488; GO:0060305; GO:0070493; GO:0070527; GO:0070528; GO:0070560	phosphatidylinositol-3,4-bisphosphate binding [GO:0043325]; protein homodimerization activity [GO:0042803]; protein kinase C binding [GO:0005080]	cytoplasm [GO:0005737]; plasma membrane [GO:0005886]; ruffle membrane [GO:0032587]	actin cytoskeleton reorganization [GO:0031532]; cell projection organization [GO:0030030]; cortical actin cytoskeleton organization [GO:0030866]; hematopoietic progenitor cell differentiation [GO:0002244]; integrin-mediated signaling pathway [GO:0007229]; negative regulation of G protein-coupled receptor signaling pathway [GO:0045744]; negative regulation of inositol phosphate biosynthetic proces…
P13135	CPNS1_BOVIN	Calpain small subunit 1 (CSS1) (Calcium-activated neutral proteinase small subunit) (CANP small subunit) (Calcium-dependent protease small subunit) (CDPS) (Calcium-dependent protease small subunit 1) (Calpain regulatory subunit)	CAPNS1 CAPN4	Bos taurus (Bovine)	263	GO:0004198; GO:0005509; GO:0005737; GO:0005886	calcium-dependent cysteine-type endopeptidase activity [GO:0004198]; calcium ion binding [GO:0005509]	cytoplasm [GO:0005737]; plasma membrane [GO:0005886]
Q801P7	ARP3A_XENLA	Actin-related protein 3-A	actr3-a XELAEV_18046895mg	Xenopus laevis (African clawed frog)	418	GO:0003779; GO:0005524; GO:0005634; GO:0005737; GO:0005885; GO:0034314; GO:0035861; GO:0042995	actin binding [GO:0003779]; ATP binding [GO:0005524]	Arp2/3 protein complex [GO:0005885]; cell projection [GO:0042995]; cytoplasm [GO:0005737]; nucleus [GO:0005634]; site of double-strand break [GO:0035861]	Arp2/3 complex-mediated actin nucleation [GO:0034314]
Q96BY6	DOC10_HUMAN	Dedicator of cytokinesis protein 10 (Zizimin-3)	DOCK10 KIAA0694 ZIZ3	Homo sapiens (Human)	2186	GO:0001782; GO:0002315; GO:0005085; GO:0005634; GO:0005654; GO:0005737; GO:0005829; GO:0007264; GO:0016020; GO:0030054; GO:0030334; GO:0043197; GO:0043547; GO:0060997; GO:0070062	guanyl-nucleotide exchange factor activity [GO:0005085]	cell junction [GO:0030054]; cytoplasm [GO:0005737]; cytosol [GO:0005829]; dendritic spine [GO:0043197]; extracellular exosome [GO:0070062]; membrane [GO:0016020]; nucleoplasm [GO:0005654]; nucleus [GO:0005634]	B cell homeostasis [GO:0001782]; dendritic spine morphogenesis [GO:0060997]; marginal zone B cell differentiation [GO:0002315]; positive regulation of GTPase activity [GO:0043547]; regulation of cell migration [GO:0030334]; small GTPase mediated signal transduction [GO:0007264]
Q15262	PTPRK_HUMAN	Receptor-type tyrosine-protein phosphatase kappa (Protein-tyrosine phosphatase kappa) (R-PTP-kappa) (EC 3.1.3.48)	PTPRK PTPK	Homo sapiens (Human)	1439	GO:0001750; GO:0004725; GO:0005001; GO:0005886; GO:0005887; GO:0005911; GO:0005912; GO:0006470; GO:0007155; GO:0007165; GO:0007179; GO:0008013; GO:0008285; GO:0009986; GO:0010839; GO:0016021; GO:0016477; GO:0019901; GO:0030054; GO:0030336; GO:0030424; GO:0030425; GO:0031175; GO:0031256; GO:0034394; GO:0034614; GO:0034644; GO:0043025; GO:0043231; GO:0045295; GO:0045786; GO:0045892; GO:0048041	beta-catenin binding [GO:0008013]; gamma-catenin binding [GO:0045295]; protein kinase binding [GO:0019901]; protein tyrosine phosphatase activity [GO:0004725]; transmembrane receptor protein tyrosine phosphatase activity [GO:0005001]	adherens junction [GO:0005912]; axon [GO:0030424]; cell-cell junction [GO:0005911]; cell junction [GO:0030054]; cell surface [GO:0009986]; dendrite [GO:0030425]; integral component of membrane [GO:0016021]; integral component of plasma membrane [GO:0005887]; intracellular membrane-bounded organelle [GO:0043231]; leading edge membrane [GO:0031256]; neuronal cell body [GO:0043025]; photoreceptor ou…	cell adhesion [GO:0007155]; cell migration [GO:0016477]; cellular response to reactive oxygen species [GO:0034614]; cellular response to UV [GO:0034644]; focal adhesion assembly [GO:0048041]; negative regulation of cell cycle [GO:0045786]; negative regulation of cell migration [GO:0030336]; negative regulation of cell population proliferation [GO:0008285]; negative regulation of keratinocyte prol…
Q8BMC3	SHC2_MOUSE	SHC-transforming protein 2 (Protein Sck) (Protein Sli) (SHC-transforming protein B) (Src homology 2 domain-containing-transforming protein C2) (SH2 domain protein C2)	Shc2 Sck ShcB	Mus musculus (Mouse)	573	GO:0000187; GO:0005886; GO:0007169; GO:0019901; GO:0030971; GO:0035556	protein kinase binding [GO:0019901]; receptor tyrosine kinase binding [GO:0030971]	plasma membrane [GO:0005886]	activation of MAPK activity [GO:0000187]; intracellular signal transduction [GO:0035556]; transmembrane receptor protein tyrosine kinase signaling pathway [GO:0007169]
O60245	PCDH7_HUMAN	Protocadherin-7 (Brain-heart protocadherin) (BH-Pcdh)	PCDH7 BHPCDH	Homo sapiens (Human)	1069	GO:0002576; GO:0005509; GO:0005886; GO:0005887; GO:0007155; GO:0007156; GO:0031092	calcium ion binding [GO:0005509]	integral component of plasma membrane [GO:0005887]; plasma membrane [GO:0005886]; platelet alpha granule membrane [GO:0031092]	cell adhesion [GO:0007155]; homophilic cell adhesion via plasma membrane adhesion molecules [GO:0007156]; platelet degranulation [GO:0002576]

## Sheet: Supplemental File 3
	Total Protein		Albumin		Globulins
	rs	P	rs	P	rs	P
Total protein			0.895	0.04	>0.999	<0.001
Albumin	0.895	0.04			0.895	0.04
Globulin	>0.999	<0.001	0.895	0.04
alpha-1-antitrypsin	0.975	0.005			0.975	0.005
alpha-2-HS-glycoprotein	-0.975	0.005			-0.975	0.005
ovotransferrin	-0.975	0.005			-0.975	0.005
IgGFc-binding protein, partial	0.975	0.005	0.975	0.005	0.975	0.005
spectrin alpha chain, non-erythrocytic 1	0.975	0.005			0.975	0.005
vitamin K-dependent protein Z	-0.975	0.005			-0.975	0.005
collagen alpha-1(VI) chain	-0.975	0.005			-0.975	0.005
apolipoprotein C-I	-0.975	0.005			-0.975	0.005
kininogen-1	-0.975	0.005			-0.975	0.005
fetuin-B	-0.975	0.005			-0.975	0.005
LOW QUALITY PROTEIN: clusterin	0.975	0.005			0.975	0.005
antithrombin-III	-0.975	0.005			-0.975	0.005
apolipoprotein A-II	-0.975	0.005			-0.975	0.005
leucine-rich alpha-2-glycoprotein	-0.975	0.005			-0.975	0.005
neurofascin	-0.975	0.05			-0.975	0.05
heparin cofactor 2	-0.975	0.005			-0.975	0.005
hepatocyte growth factor activator	-0.975	0.005			-0.975	0.005
xaa-Pro dipeptidase	-0.975	0.005			-0.975	0.005
haptoglobin			0.975	0.005	0.872	0.054
alpha-2-macroglobulin			0.975	0.005
vasorin			-0.947	0.014
LOW QUALITY PROTEIN: serine protease 27-like			0.975	0.005
alpha-2-macroglobulin			0.975	0.005
soluble scavenger receptor cysteine-rich domain-containing protein SSC5D			-0.872	0.054
alpha-1-antitrypsin isoform X1			0.975	0.005
IgGFc-binding protein-like isoform X1			0.975	0.005
immunoglobulin lambda variable 5-37			-0.975	0.005
immunoglobulin kappa light chain-like			0.975	0.005
complement component C8 beta chain			-0.975	0.005
N-acetylmuramoyl-L-alanine amidase			-0.975	0.005
ribonuclease-like			-0.975	0.005
complement component C8 alpha chain isoform X1			-0.975	0.005
complement component C8 gamma chain			-0.975	0.005
immunoglobulin lambda variable 5-39			0.975	0.005
LOW QUALITY PROTEIN: beta-enolase-like, partial			-0.975	0.005
angiopoietin-related protein 3			-0.975	0.005
phosphoglycerate mutase 2			-0.975	0.005
LOW QUALITY PROTEIN: polymeric immunoglobulin receptor			-0.975	0.005
phosphoglucomutase-1 isoform X1			-0.975	0.005
pyruvate kinase PKM isoform X2			-0.975	0.005
malate dehydrogenase, cytoplasmic			-0.975	0.005
complement C3-like			-0.975	0.005
filamin-C, partial			-0.975	0.005
triosephosphate isomerase			-0.975	0.005
glycogen phosphorylase, muscle form			-0.975	0.005
titin			-0.975	0.005
LOW QUALITY PROTEIN: myosin heavy chain, skeletal muscle, adult-like			-0.975	0.005
serum amyloid A-5 protein-like			>-0.999	<0.001
